# Supplementary material for: Crystal structure of (μ-4-hy­droxy­benzene­thiol­ato-κ2 S:S)bis­(μ-phenyl­methane­thiol­ato-κ2 S:S)bis­[(η6-1-isopropyl-4-methyl­benzene)­ruthenium(II)] tetra­fluorido­borate
Source: Acta Crystallogr E Crystallogr Commun. 2015 Sep 12;71(Pt 10):1174–6. doi: 10.1107/S2056989015016953 (PMC4647355; doi:10.1107/S2056989015016953)
Supplement: Supplementary file 1 [file e-71-01174-sup1.cif]

##############################################################################
#                                                                            #
# This CIF contains the data in a paper accepted for publication in          #
# Acta Crystallographica Section E. It conforms to the requirements of       #
# Notes for Authors for Acta Crystallographica Section E, and has been       #
# peer reviewed under the auspices of the IUCr Commission on Journals.       #
#                                                                            #
# Full details of the Crystallographic Information File format               #
# are given in the paper "The Crystallographic Information File (CIF):       #
# a New Standard Archive File for Crystallography" by S. R. Hall, F. H.      #
# Allen and I. D. Brown [Acta Cryst. (1991), A47, 655-685].                  #
#                                                                            #
# The current version of the core CIF dictionary is obtainable from          #
# ftp://ftp.iucr.org/pub/cif_core.dic.                                       #
#                                                                            #
# Software is freely available for graphical display of the structure(s)     #
# in this CIF. For information consult the CIF software page                 #
# http://www.iucr.org/resources/cif/software.                                #
#                                                                            #
# This file may be used for bona fide research purposes within the           #
# scientific community so long as proper attribution is given to the journal # 
# article from which it was obtained.                                        #
#                                                                            #
##############################################################################
data_I
_audit_creation_method     SHELXL-97
_database_code_depnum_ccdc_archive     'CCDC 1423473'
_chemical_name_systematic
;\
(\m-4-Hydroxybenzenethiolato-\k^2^<i>S</i>:<i>S</i>)bis(\m-\
phenylmethanethiolato-\k^2^<i>S</i>:<i>S</i>)bis[(\h^6^-1-isopropyl-\
4-methylbenzene)ruthenium(II)] tetrafluoridoborate
;
_chemical_name_common     ?
_chemical_formula_moiety     'C40 H47 O Ru2 S3 +, B F4 -'
_chemical_formula_sum     'C40 H47 B F4 O Ru2 S3'
_chemical_formula_iupac     '[Ru2 (C6 H5 O S) (C7 H7 S)2 (C10 H14)2] B F4'
_chemical_formula_weight     928.91
_chemical_melting_point     ?
_symmetry_cell_setting     monoclinic
_symmetry_space_group_name_H-M     'C c'
_symmetry_space_group_name_Hall     'C -2yc'
loop_
    _symmetry_equiv_pos_as_xyz
    'x, y, z'
    'x, -y, z+1/2'
    'x+1/2, y+1/2, z'
    'x+1/2, -y+1/2, z+1/2'
_cell_length_a     15.4807(10)
_cell_length_b     14.3435(11)
_cell_length_c     17.7605(10)
_cell_angle_alpha     90.00
_cell_angle_beta     99.435(5)
_cell_angle_gamma     90.00
_cell_volume     3890.3(4)
_cell_formula_units_Z     4
_cell_measurement_reflns_used     8000
_cell_measurement_theta_min     2.10
_cell_measurement_theta_max     28.65
_cell_measurement_temperature     173(2)
_exptl_crystal_description     block
_exptl_crystal_colour     red
_exptl_crystal_size_max     0.22
_exptl_crystal_size_mid     0.20
_exptl_crystal_size_min     0.18
_exptl_crystal_density_diffrn     1.586
_exptl_crystal_density_meas     ?
_exptl_crystal_density_method     'not measured'
_exptl_crystal_F_000     1888
_exptl_absorpt_coefficient_mu     0.988
_exptl_absorpt_correction_type     none
_exptl_absorpt_process_details     ?
_exptl_absorpt_correction_T_min     ?
_exptl_absorpt_correction_T_max     ?
_exptl_special_details
;
A crystal was mounted at 173 K on a Stoe Image Plate Diffraction System (Stoe &
Cie, 2000) using Mo <i>K</i>\a graphite monochromated radiation. Image plate
distance 100 mm, \f oscillation scans 0 - 180\%, step \D\f = 1.2\%, 5 minutes
per frame.
;
_diffrn_ambient_temperature     173(2)
_diffrn_radiation_type     MoK\a
_diffrn_radiation_wavelength     0.71073
_diffrn_radiation_source     'fine-focus sealed tube'
_diffrn_radiation_monochromator     graphite
_diffrn_measurement_device_type     'Stoe IPDS'
_diffrn_measurement_method     'phi oscillation'
_diffrn_detector_area_resol_mean     0.81
_diffrn_reflns_number     34511
_diffrn_reflns_av_R_equivalents     0.0600
_diffrn_reflns_av_sigmaI/netI     0.0524
_diffrn_reflns_theta_min     1.95
_diffrn_reflns_theta_max     29.35
_diffrn_reflns_theta_full     29.35
_diffrn_measured_fraction_theta_max     0.997
_diffrn_measured_fraction_theta_full     0.997
_diffrn_reflns_limit_h_min     -21
_diffrn_reflns_limit_h_max     21
_diffrn_reflns_limit_k_min     -19
_diffrn_reflns_limit_k_max     19
_diffrn_reflns_limit_l_min     -24
_diffrn_reflns_limit_l_max     24
_diffrn_standards_number     0
_diffrn_standards_interval_count     ?
_diffrn_standards_interval_time     0
_diffrn_standards_decay_%     0
_refine_special_details
;
Refinement of <i>F</i>^2^ against ALL reflections. The weighted <i>R</i>-factor
<i>wR</i> and goodness of fit <i>S</i> are based on <i>F</i>^2^, conventional
<i>R</i>-factors <i>R</i> are based on <i>F</i>, with <i>F</i> set to zero for
negative <i>F</i>^2^. The threshold expression of <i>F</i>^2^ >
\s(<i>F</i>^2^) is used only for calculating <i>R</i>-factors(gt) <i>etc</i>.
and is not relevant to the choice of reflections for refinement.
<i>R</i>-factors based on <i>F</i>^2^ are statistically about twice as large
as those based on <i>F</i>, and <i>R</i>- factors based on ALL data will be
even larger.
;
_reflns_number_total     10178
_reflns_number_gt     8902
_reflns_threshold_expression     I>2sigma(I)
_refine_ls_structure_factor_coef     Fsqd
_refine_ls_matrix_type     full
_refine_ls_R_factor_all     0.0385
_refine_ls_R_factor_gt     0.0319
_refine_ls_wR_factor_gt     0.0720
_refine_ls_wR_factor_ref     0.0744
_refine_ls_goodness_of_fit_ref     0.950
_refine_ls_restrained_S_all     0.950
_refine_ls_number_reflns     10178
_refine_ls_number_parameters     466
_refine_ls_number_restraints     2
_refine_ls_hydrogen_treatment     constr
_refine_ls_weighting_scheme     calc
_refine_ls_weighting_details
                 'calc w=1/[\s^2^(Fo^2^)+(0.0431P)^2^] where P=(Fo^2^+2Fc^2^)/3'
_atom_sites_solution_hydrogens     geom
_atom_sites_solution_primary     direct
_atom_sites_solution_secondary     difmap
_refine_ls_shift/su_max     0.001
_refine_ls_shift/su_mean     0.000
_refine_diff_density_max     0.524
_refine_diff_density_min     -0.694
_refine_ls_extinction_method     none
_refine_ls_extinction_coef     ?
_refine_ls_abs_structure_details
;
Flack <i>x</i> determined using 3741 quotients
[(<i>I</i>^+^)-(<i>I</i>^-^)]/[(<i>I</i>^+^)+(<i>I</i>^-^)]
(Parsons <i>et al.</i>, 2013).
;
_refine_ls_abs_structure_Flack     -0.01(2)
loop_
    _atom_type_symbol
    _atom_type_description
    _atom_type_scat_dispersion_real
    _atom_type_scat_dispersion_imag
    _atom_type_scat_source
    'C' 'C' 0.0033 0.0016
                         'International Tables Vol C Tables 4.2.6.8 and 6.1.1.4'
    'H' 'H' 0.0000 0.0000
                         'International Tables Vol C Tables 4.2.6.8 and 6.1.1.4'
    'O' 'O' 0.0106 0.0060
                         'International Tables Vol C Tables 4.2.6.8 and 6.1.1.4'
    'S' 'S' 0.1246 0.1234
                         'International Tables Vol C Tables 4.2.6.8 and 6.1.1.4'
    'Ru' 'Ru' -1.2594 0.8363
                         'International Tables Vol C Tables 4.2.6.8 and 6.1.1.4'
    'B' 'B' 0.0013 0.0007
                         'International Tables Vol C Tables 4.2.6.8 and 6.1.1.4'
    'F' 'F' 0.0171 0.0103
                         'International Tables Vol C Tables 4.2.6.8 and 6.1.1.4'
_computing_data_collection
;
EXPOSE in IPDS Software (Stoe & Cie, 2000)
;
_computing_cell_refinement
;
CELL in IPDS Software (Stoe & Cie, 2000)
;
_computing_data_reduction
;
INTEGRATE in IPDS Software (Stoe & Cie, 2000)
;
_computing_structure_solution
;
SHELXS97 (Sheldrick, 2008)
;
_computing_structure_refinement
;
SHELXL2014 (Sheldrick, 2015)
;
_computing_molecular_graphics
;
ORTEP32 (Farrugia, 2012)
;
_computing_publication_material
;
SHELXL97 (Sheldrick, 2008)
;
loop_
    _atom_site_type_symbol
    _atom_site_label
    _atom_site_fract_x
    _atom_site_fract_y
    _atom_site_fract_z
    _atom_site_U_iso_or_equiv
    _atom_site_adp_type
    _atom_site_calc_flag
    _atom_site_refinement_flags
    _atom_site_occupancy
    _atom_site_symmetry_multiplicity
    _atom_site_disorder_assembly
    _atom_site_disorder_group
    C C1 0.3292(2) 0.1913(3) -0.0509(2) 0.0418(9) Uani d . 1 1 . .
    C C2 0.3924(2) 0.1437(2) 0.0030(2) 0.0331(8) Uani d . 1 1 . .
    H H2 0.4249 0.0957 -0.0136 0.040 Uiso calc R 1 1 . .
    C C3 0.4066(2) 0.1680(3) 0.0807(3) 0.0374(8) Uani d . 1 1 . .
    H H3 0.4490 0.1366 0.1146 0.045 Uiso calc R 1 1 . .
    C C4 0.3569(3) 0.2402(3) 0.1080(3) 0.0465(10) Uani d . 1 1 . .
    C C5 0.2935(3) 0.2860(3) 0.0556(3) 0.0528(13) Uani d . 1 1 . .
    H H5 0.2601 0.3330 0.0725 0.063 Uiso calc R 1 1 . .
    C C6 0.2797(3) 0.2620(3) -0.0221(3) 0.0539(13) Uani d . 1 1 . .
    H H6 0.2369 0.2934 -0.0555 0.065 Uiso calc R 1 1 . .
    C C7 0.3156(3) 0.1726(5) -0.1358(3) 0.0646(15) Uani d . 1 1 . .
    H H7 0.2531 0.1806 -0.1556 0.077 Uiso calc R 1 1 . .
    C C8 0.3413(5) 0.0761(5) -0.1566(3) 0.085(2) Uani d . 1 1 . .
    H H8A 0.4037 0.0691 -0.1436 0.128 Uiso calc R 1 1 . .
    H H8B 0.3238 0.0665 -0.2104 0.128 Uiso calc R 1 1 . .
    H H8C 0.3130 0.0310 -0.1290 0.128 Uiso calc R 1 1 . .
    C C9 0.3654(6) 0.2436(6) -0.1742(5) 0.110(3) Uani d . 1 1 . .
    H H9A 0.4271 0.2323 -0.1605 0.165 Uiso calc R 1 1 . .
    H H9B 0.3520 0.3050 -0.1581 0.165 Uiso calc R 1 1 . .
    H H9C 0.3489 0.2386 -0.2286 0.165 Uiso calc R 1 1 . .
    C C10 0.3719(3) 0.2648(4) 0.1917(3) 0.0667(16) Uani d . 1 1 . .
    H H10A 0.4222 0.3047 0.2030 0.100 Uiso calc R 1 1 . .
    H H10B 0.3817 0.2088 0.2215 0.100 Uiso calc R 1 1 . .
    H H10C 0.3213 0.2965 0.2038 0.100 Uiso calc R 1 1 . .
    C C11 -0.0326(3) -0.0067(3) 0.0892(3) 0.0397(10) Uani d . 1 1 . .
    C C12 0.0199(3) -0.0321(3) 0.1574(3) 0.0441(10) Uani d . 1 1 . .
    H H12 0.0179 0.0032 0.2010 0.053 Uiso calc R 1 1 . .
    C C13 0.0767(3) -0.1107(3) 0.1620(3) 0.0466(10) Uani d . 1 1 . .
    H H13 0.1105 -0.1268 0.2084 0.056 Uiso calc R 1 1 . .
    C C14 0.0818(3) -0.1643(3) 0.0962(3) 0.0484(11) Uani d . 1 1 . .
    C C15 0.0298(3) -0.1365(3) 0.0277(3) 0.0472(10) Uani d . 1 1 . .
    H H15 0.0328 -0.1701 -0.0166 0.057 Uiso calc R 1 1 . .
    C C16 -0.0262(2) -0.0602(3) 0.0242(3) 0.0419(9) Uani d . 1 1 . .
    H H16 -0.0601 -0.0443 -0.0222 0.050 Uiso calc R 1 1 . .
    C C17 -0.0956(3) 0.0766(3) 0.0801(3) 0.0545(12) Uani d . 1 1 . .
    H H17 -0.0907 0.1071 0.0316 0.065 Uiso calc R 1 1 . .
    C C18 -0.0757(4) 0.1487(4) 0.1421(5) 0.082(2) Uani d . 1 1 . .
    H H18A -0.0799 0.1208 0.1905 0.123 Uiso calc R 1 1 . .
    H H18B -0.1170 0.1989 0.1324 0.123 Uiso calc R 1 1 . .
    H H18C -0.0175 0.1724 0.1430 0.123 Uiso calc R 1 1 . .
    C C19 -0.1899(3) 0.0414(4) 0.0745(6) 0.095(3) Uani d . 1 1 . .
    H H19A -0.2025 -0.0017 0.0328 0.143 Uiso calc R 1 1 . .
    H H19B -0.2296 0.0932 0.0660 0.143 Uiso calc R 1 1 . .
    H H19C -0.1967 0.0107 0.1212 0.143 Uiso calc R 1 1 . .
    C C20 0.1397(3) -0.2491(3) 0.0989(5) 0.091(3) Uani d . 1 1 . .
    H H20A 0.1881 -0.2428 0.1399 0.137 Uiso calc R 1 1 . .
    H H20B 0.1613 -0.2550 0.0515 0.137 Uiso calc R 1 1 . .
    H H20C 0.1065 -0.3037 0.1071 0.137 Uiso calc R 1 1 . .
    C C21 0.1759(2) 0.1523(2) 0.2144(2) 0.0318(7) Uani d . 1 1 . .
    C C22 0.1763(2) 0.1270(3) 0.2903(2) 0.0381(8) Uani d . 1 1 . .
    H H22 0.1959 0.0680 0.3069 0.046 Uiso calc R 1 1 . .
    C C23 0.1479(3) 0.1880(3) 0.3412(2) 0.0456(9) Uani d . 1 1 . .
    H H23 0.1476 0.1698 0.3914 0.055 Uiso calc R 1 1 . .
    C C24 0.1202(2) 0.2753(3) 0.3176(2) 0.0431(9) Uani d . 1 1 . .
    C C25 0.1177(3) 0.3026(3) 0.2427(2) 0.0407(8) Uani d . 1 1 . .
    H H25 0.0976 0.3617 0.2269 0.049 Uiso calc R 1 1 . .
    C C26 0.1457(2) 0.2409(3) 0.1908(2) 0.0365(8) Uani d . 1 1 . .
    H H26 0.1440 0.2589 0.1403 0.044 Uiso calc R 1 1 . .
    C C27 0.3138(2) -0.1002(3) 0.0697(3) 0.0413(9) Uani d . 1 1 . .
    H H27A 0.3159 -0.0859 0.1234 0.050 Uiso calc R 1 1 . .
    H H27B 0.2955 -0.1646 0.0617 0.050 Uiso calc R 1 1 . .
    C C28 0.4040(2) -0.0887(3) 0.0494(3) 0.0382(9) Uani d . 1 1 . .
    C C29 0.4732(3) -0.0540(3) 0.1000(3) 0.0463(10) Uani d . 1 1 . .
    H H29 0.4660 -0.0401 0.1497 0.056 Uiso calc R 1 1 . .
    C C30 0.5543(3) -0.0392(3) 0.0774(3) 0.0540(12) Uani d . 1 1 . .
    H H30 0.6005 -0.0153 0.1121 0.065 Uiso calc R 1 1 . .
    C C31 0.5663(3) -0.0597(3) 0.0048(3) 0.0536(11) Uani d . 1 1 . .
    H H31 0.6203 -0.0487 -0.0101 0.064 Uiso calc R 1 1 . .
    C C32 0.4971(3) -0.0975(3) -0.0476(3) 0.0601(13) Uani d . 1 1 . .
    H H32 0.5052 -0.1129 -0.0968 0.072 Uiso calc R 1 1 . .
    C C33 0.4171(3) -0.1112(3) -0.0250(3) 0.0500(11) Uani d . 1 1 . .
    H H33 0.3710 -0.1358 -0.0595 0.060 Uiso calc R 1 1 . .
    C C34 0.0879(2) 0.1145(3) -0.0955(2) 0.0406(8) Uani d . 1 1 . .
    H H34A 0.1073 0.1690 -0.1205 0.049 Uiso calc R 1 1 . .
    H H34B 0.1209 0.0612 -0.1088 0.049 Uiso calc R 1 1 . .
    C C35 -0.0078(2) 0.0988(3) -0.1235(2) 0.0376(8) Uani d . 1 1 . .
    C C36 -0.0411(3) 0.0170(3) -0.1584(3) 0.0511(10) Uani d . 1 1 . .
    H H36 -0.0032 -0.0302 -0.1678 0.061 Uiso calc R 1 1 . .
    C C37 -0.1319(4) 0.0053(4) -0.1796(3) 0.0602(13) Uani d . 1 1 . .
    H H37 -0.1538 -0.0494 -0.2036 0.072 Uiso calc R 1 1 . .
    C C38 -0.1877(3) 0.0729(4) -0.1652(3) 0.0652(14) Uani d . 1 1 . .
    H H38 -0.2478 0.0638 -0.1782 0.078 Uiso calc R 1 1 . .
    C C39 -0.1565(3) 0.1543(5) -0.1317(3) 0.0691(15) Uani d . 1 1 . .
    H H39 -0.1950 0.2013 -0.1229 0.083 Uiso calc R 1 1 . .
    C C40 -0.0678(3) 0.1665(3) -0.1112(3) 0.0494(10) Uani d . 1 1 . .
    H H40 -0.0472 0.2222 -0.0882 0.059 Uiso calc R 1 1 . .
    O O1 0.0975(2) 0.3350(3) 0.3719(2) 0.0593(8) Uani d . 1 1 . .
    H H1 0.0820 0.3852 0.3519 0.089 Uiso calc R 1 1 . .
    S S1 0.22003(5) 0.07062(6) 0.15529(5) 0.02976(16) Uani d . 1 1 . .
    S S2 0.23352(5) -0.02440(6) 0.01262(5) 0.02999(17) Uani d . 1 1 . .
    S S3 0.11024(5) 0.13178(6) 0.00909(5) 0.02880(17) Uani d . 1 1 . .
    Ru Ru1 0.265363(15) 0.136095(17) 0.044464(15) 0.02751(6) Uani d . 1 1 . .
    Ru Ru2 0.107114(15) -0.013494(17) 0.074285(15) 0.02631(6) Uani d . 1 1 . .
    B B1 0.1140(3) 0.5937(4) 0.2810(3) 0.0508(12) Uani d . 1 1 . .
    F F1 0.0880(5) 0.5128(3) 0.3096(4) 0.161(3) Uani d . 1 1 . .
    F F2 0.1726(2) 0.5769(3) 0.23242(19) 0.0842(11) Uani d . 1 1 . .
    F F3 0.0429(4) 0.6320(7) 0.2444(4) 0.196(4) Uani d . 1 1 . .
    F F4 0.1457(4) 0.6454(6) 0.3380(4) 0.212(5) Uani d . 1 1 . .
loop_
    _atom_site_aniso_label
    _atom_site_aniso_U_11
    _atom_site_aniso_U_22
    _atom_site_aniso_U_33
    _atom_site_aniso_U_12
    _atom_site_aniso_U_13
    _atom_site_aniso_U_23
    C1 0.0331(17) 0.046(2) 0.049(2) -0.0089(16) 0.0128(17) 0.0188(18)
    C2 0.0272(16) 0.0314(17) 0.043(2) -0.0065(13) 0.0120(15) 0.0043(15)
    C3 0.0244(15) 0.0380(19) 0.050(2) -0.0071(14) 0.0069(15) 0.0017(18)
    C4 0.0360(18) 0.035(2) 0.070(3) -0.0164(16) 0.0148(19) -0.009(2)
    C5 0.044(2) 0.0277(19) 0.093(4) -0.0083(16) 0.030(3) 0.002(2)
    C6 0.037(2) 0.037(2) 0.091(4) -0.0002(16) 0.020(2) 0.033(2)
    C7 0.044(2) 0.104(4) 0.048(3) -0.009(3) 0.015(2) 0.029(3)
    C8 0.111(5) 0.102(5) 0.041(3) -0.062(4) 0.011(3) -0.002(3)
    C9 0.147(7) 0.088(4) 0.119(6) 0.024(4) 0.089(5) 0.058(4)
    C10 0.048(2) 0.073(3) 0.082(4) -0.022(2) 0.021(2) -0.042(3)
    C11 0.0280(17) 0.0348(19) 0.060(3) -0.0046(14) 0.0184(18) 0.0097(18)
    C12 0.046(2) 0.050(2) 0.044(2) -0.0096(18) 0.0295(19) 0.0008(19)
    C13 0.0347(18) 0.058(2) 0.049(2) -0.0050(17) 0.0108(17) 0.030(2)
    C14 0.0350(19) 0.0304(18) 0.086(4) -0.0031(15) 0.029(2) 0.017(2)
    C15 0.041(2) 0.040(2) 0.066(3) -0.0169(17) 0.028(2) -0.014(2)
    C16 0.0275(17) 0.054(2) 0.045(2) -0.0154(17) 0.0077(16) 0.0044(19)
    C17 0.038(2) 0.041(2) 0.088(4) 0.0049(17) 0.020(2) 0.014(2)
    C18 0.058(3) 0.047(3) 0.147(6) 0.004(2) 0.034(4) -0.018(3)
    C19 0.036(2) 0.049(3) 0.205(8) 0.001(2) 0.032(4) -0.002(4)
    C20 0.051(3) 0.037(2) 0.197(8) 0.004(2) 0.053(4) 0.031(4)
    C21 0.0247(14) 0.0372(18) 0.0332(18) -0.0013(13) 0.0034(13) 0.0016(14)
    C22 0.0385(18) 0.041(2) 0.0360(19) 0.0022(15) 0.0097(15) 0.0095(15)
    C23 0.047(2) 0.060(3) 0.033(2) 0.0005(19) 0.0154(17) 0.0044(18)
    C24 0.0354(19) 0.056(2) 0.041(2) 0.0008(17) 0.0153(16) -0.0088(18)
    C25 0.0425(19) 0.0381(19) 0.042(2) 0.0079(16) 0.0078(17) -0.0012(16)
    C26 0.0432(19) 0.0360(18) 0.0303(18) 0.0049(15) 0.0062(15) 0.0029(14)
    C27 0.0338(18) 0.0351(19) 0.058(3) 0.0087(15) 0.0176(18) 0.0067(18)
    C28 0.0307(17) 0.0327(19) 0.054(2) 0.0045(14) 0.0142(17) 0.0050(17)
    C29 0.041(2) 0.045(2) 0.054(3) 0.0077(17) 0.0079(18) 0.0115(19)
    C30 0.0323(19) 0.056(3) 0.070(3) -0.0020(18) -0.002(2) 0.014(2)
    C31 0.034(2) 0.051(3) 0.080(3) 0.0052(18) 0.022(2) 0.006(2)
    C32 0.054(3) 0.053(3) 0.082(4) -0.005(2) 0.038(3) -0.015(3)
    C33 0.040(2) 0.047(2) 0.067(3) -0.0054(17) 0.020(2) -0.014(2)
    C34 0.0354(18) 0.058(2) 0.0292(19) 0.0035(16) 0.0076(15) 0.0106(17)
    C35 0.0370(18) 0.043(2) 0.033(2) -0.0005(15) 0.0069(15) 0.0046(16)
    C36 0.064(3) 0.050(2) 0.040(2) 0.003(2) 0.008(2) -0.0050(19)
    C37 0.067(3) 0.054(3) 0.055(3) -0.022(2) -0.004(2) -0.005(2)
    C38 0.047(2) 0.079(4) 0.064(3) -0.006(3) -0.008(2) 0.008(3)
    C39 0.039(2) 0.092(4) 0.071(4) 0.010(2) -0.006(2) -0.015(3)
    C40 0.039(2) 0.048(2) 0.057(3) 0.0047(17) -0.0073(19) -0.005(2)
    O1 0.071(2) 0.064(2) 0.0481(18) 0.0128(17) 0.0241(16) -0.0114(16)
    S1 0.0282(4) 0.0300(4) 0.0310(4) 0.0016(3) 0.0046(3) 0.0047(3)
    S2 0.0257(4) 0.0291(4) 0.0370(5) -0.0027(3) 0.0104(3) 0.0007(3)
    S3 0.0242(4) 0.0319(4) 0.0307(4) -0.0001(3) 0.0057(3) 0.0069(3)
    Ru1 0.02280(11) 0.02572(12) 0.03464(14) -0.00190(10) 0.00659(10) 0.00523(11)
    Ru2 0.02355(11) 0.02625(12) 0.03065(13) -0.00107(11) 0.00895(9) 0.00414(12)
    B1 0.045(2) 0.054(3) 0.053(3) 0.005(2) 0.008(2) -0.008(2)
    F1 0.235(7) 0.072(3) 0.220(7) 0.026(3) 0.171(6) 0.007(3)
    F2 0.080(2) 0.118(3) 0.060(2) 0.033(2) 0.0282(17) 0.0103(19)
    F3 0.111(4) 0.341(11) 0.141(5) 0.118(5) 0.035(4) 0.067(6)
    F4 0.189(6) 0.306(9) 0.170(6) -0.184(7) 0.113(5) -0.171(6)
_geom_special_details
;
All e.s.d.'s (except the e.s.d. in the dihedral angle between two l.s. planes)
are estimated using the full covariance matrix. The cell e.s.d.'s are taken
into account individually in the estimation of e.s.d.'s in distances, angles
and torsion angles; correlations between e.s.d.'s in cell parameters are only
used when they are defined by crystal symmetry. An approximate (isotropic)
treatment of cell e.s.d.'s is used for estimating e.s.d.'s involving l.s.
planes.
;
loop_
    _geom_bond_atom_site_label_1
    _geom_bond_atom_site_label_2
    _geom_bond_site_symmetry_2
    _geom_bond_distance
    _geom_bond_publ_flag
    C1 C6 . 1.416(7) ?
    C1 C2 . 1.425(6) ?
    C1 C7 . 1.513(7) ?
    C1 Ru1 . 2.240(4) ?
    C2 C3 . 1.406(6) ?
    C2 Ru1 . 2.213(3) ?
    C2 H2 . 0.9300 ?
    C3 C4 . 1.421(6) ?
    C3 Ru1 . 2.224(4) ?
    C3 H3 . 0.9300 ?
    C4 C5 . 1.400(7) ?
    C4 C10 . 1.508(7) ?
    C4 Ru1 . 2.233(4) ?
    C5 C6 . 1.404(8) ?
    C5 Ru1 . 2.196(4) ?
    C5 H5 . 0.9300 ?
    C6 Ru1 . 2.189(4) ?
    C6 H6 . 0.9300 ?
    C7 C8 . 1.504(9) ?
    C7 C9 . 1.507(8) ?
    C7 H7 . 0.9800 ?
    C8 H8A . 0.9600 ?
    C8 H8B . 0.9600 ?
    C8 H8C . 0.9600 ?
    C9 H9A . 0.9600 ?
    C9 H9B . 0.9600 ?
    C9 H9C . 0.9600 ?
    C10 H10A . 0.9600 ?
    C10 H10B . 0.9600 ?
    C10 H10C . 0.9600 ?
    C11 C12 . 1.392(7) ?
    C11 C16 . 1.403(6) ?
    C11 C17 . 1.534(6) ?
    C11 Ru2 . 2.223(4) ?
    C12 C13 . 1.424(6) ?
    C12 Ru2 . 2.174(4) ?
    C12 H12 . 0.9300 ?
    C13 C14 . 1.411(7) ?
    C13 Ru2 . 2.199(4) ?
    C13 H13 . 0.9300 ?
    C14 C15 . 1.402(7) ?
    C14 C20 . 1.507(6) ?
    C14 Ru2 . 2.244(4) ?
    C15 C16 . 1.391(6) ?
    C15 Ru2 . 2.215(4) ?
    C15 H15 . 0.9300 ?
    C16 Ru2 . 2.213(4) ?
    C16 H16 . 0.9300 ?
    C17 C18 . 1.505(8) ?
    C17 C19 . 1.532(6) ?
    C17 H17 . 0.9800 ?
    C18 H18A . 0.9600 ?
    C18 H18B . 0.9600 ?
    C18 H18C . 0.9600 ?
    C19 H19A . 0.9600 ?
    C19 H19B . 0.9600 ?
    C19 H19C . 0.9600 ?
    C20 H20A . 0.9600 ?
    C20 H20B . 0.9600 ?
    C20 H20C . 0.9600 ?
    C21 C26 . 1.395(5) ?
    C21 C22 . 1.396(5) ?
    C21 S1 . 1.782(4) ?
    C22 C23 . 1.382(6) ?
    C22 H22 . 0.9300 ?
    C23 C24 . 1.367(6) ?
    C23 H23 . 0.9300 ?
    C24 O1 . 1.376(5) ?
    C24 C25 . 1.382(6) ?
    C25 C26 . 1.396(5) ?
    C25 H25 . 0.9300 ?
    C26 H26 . 0.9300 ?
    C27 C28 . 1.508(5) ?
    C27 S2 . 1.828(4) ?
    C27 H27A . 0.9700 ?
    C27 H27B . 0.9700 ?
    C28 C29 . 1.375(6) ?
    C28 C33 . 1.406(6) ?
    C29 C30 . 1.395(6) ?
    C29 H29 . 0.9300 ?
    C30 C31 . 1.364(8) ?
    C30 H30 . 0.9300 ?
    C31 C32 . 1.408(8) ?
    C31 H31 . 0.9300 ?
    C32 C33 . 1.377(6) ?
    C32 H32 . 0.9300 ?
    C33 H33 . 0.9300 ?
    C34 C35 . 1.501(5) ?
    C34 S3 . 1.849(4) ?
    C34 H34A . 0.9700 ?
    C34 H34B . 0.9700 ?
    C35 C40 . 1.385(6) ?
    C35 C36 . 1.386(6) ?
    C36 C37 . 1.405(7) ?
    C36 H36 . 0.9300 ?
    C37 C38 . 1.350(8) ?
    C37 H37 . 0.9300 ?
    C38 C39 . 1.363(8) ?
    C38 H38 . 0.9300 ?
    C39 C40 . 1.372(6) ?
    C39 H39 . 0.9300 ?
    C40 H40 . 0.9300 ?
    O1 H1 . 0.8200 ?
    S1 Ru1 . 2.3878(9) ?
    S1 Ru2 . 2.3992(9) ?
    S2 Ru2 . 2.3991(8) ?
    S2 Ru1 . 2.4023(9) ?
    S3 Ru1 . 2.3813(8) ?
    S3 Ru2 . 2.3882(8) ?
    B1 F4 . 1.286(7) ?
    B1 F3 . 1.304(7) ?
    B1 F1 . 1.355(7) ?
    B1 F2 . 1.372(6) ?
loop_
    _geom_angle_atom_site_label_1
    _geom_angle_atom_site_label_2
    _geom_angle_atom_site_label_3
    _geom_angle_site_symmetry_1
    _geom_angle_site_symmetry_3
    _geom_angle
    _geom_angle_publ_flag
    C6 C1 C2 . . 117.0(4) ?
    C6 C1 C7 . . 119.4(4) ?
    C2 C1 C7 . . 123.6(4) ?
    C6 C1 Ru1 . . 69.4(2) ?
    C2 C1 Ru1 . . 70.3(2) ?
    C7 C1 Ru1 . . 133.2(3) ?
    C3 C2 C1 . . 121.4(4) ?
    C3 C2 Ru1 . . 71.9(2) ?
    C1 C2 Ru1 . . 72.4(2) ?
    C3 C2 H2 . . 119.3 ?
    C1 C2 H2 . . 119.3 ?
    Ru1 C2 H2 . . 128.7 ?
    C2 C3 C4 . . 120.6(4) ?
    C2 C3 Ru1 . . 71.1(2) ?
    C4 C3 Ru1 . . 71.7(2) ?
    C2 C3 H3 . . 119.7 ?
    C4 C3 H3 . . 119.7 ?
    Ru1 C3 H3 . . 130.0 ?
    C5 C4 C3 . . 118.4(4) ?
    C5 C4 C10 . . 121.5(4) ?
    C3 C4 C10 . . 120.1(4) ?
    C5 C4 Ru1 . . 70.2(2) ?
    C3 C4 Ru1 . . 71.1(2) ?
    C10 C4 Ru1 . . 129.5(3) ?
    C4 C5 C6 . . 121.0(4) ?
    C4 C5 Ru1 . . 73.0(2) ?
    C6 C5 Ru1 . . 71.1(2) ?
    C4 C5 H5 . . 119.5 ?
    C6 C5 H5 . . 119.5 ?
    Ru1 C5 H5 . . 128.8 ?
    C5 C6 C1 . . 121.7(4) ?
    C5 C6 Ru1 . . 71.6(2) ?
    C1 C6 Ru1 . . 73.3(2) ?
    C5 C6 H6 . . 119.1 ?
    C1 C6 H6 . . 119.1 ?
    Ru1 C6 H6 . . 128.2 ?
    C8 C7 C9 . . 109.5(5) ?
    C8 C7 C1 . . 114.1(4) ?
    C9 C7 C1 . . 109.5(6) ?
    C8 C7 H7 . . 107.8 ?
    C9 C7 H7 . . 107.8 ?
    C1 C7 H7 . . 107.8 ?
    C7 C8 H8A . . 109.5 ?
    C7 C8 H8B . . 109.5 ?
    H8A C8 H8B . . 109.5 ?
    C7 C8 H8C . . 109.5 ?
    H8A C8 H8C . . 109.5 ?
    H8B C8 H8C . . 109.5 ?
    C7 C9 H9A . . 109.5 ?
    C7 C9 H9B . . 109.5 ?
    H9A C9 H9B . . 109.5 ?
    C7 C9 H9C . . 109.5 ?
    H9A C9 H9C . . 109.5 ?
    H9B C9 H9C . . 109.5 ?
    C4 C10 H10A . . 109.5 ?
    C4 C10 H10B . . 109.5 ?
    H10A C10 H10B . . 109.5 ?
    C4 C10 H10C . . 109.5 ?
    H10A C10 H10C . . 109.5 ?
    H10B C10 H10C . . 109.5 ?
    C12 C11 C16 . . 117.6(4) ?
    C12 C11 C17 . . 124.4(4) ?
    C16 C11 C17 . . 118.0(4) ?
    C12 C11 Ru2 . . 69.6(2) ?
    C16 C11 Ru2 . . 71.2(2) ?
    C17 C11 Ru2 . . 129.5(3) ?
    C11 C12 C13 . . 121.6(4) ?
    C11 C12 Ru2 . . 73.5(2) ?
    C13 C12 Ru2 . . 71.9(2) ?
    C11 C12 H12 . . 119.2 ?
    C13 C12 H12 . . 119.2 ?
    Ru2 C12 H12 . . 127.5 ?
    C14 C13 C12 . . 120.1(4) ?
    C14 C13 Ru2 . . 73.2(2) ?
    C12 C13 Ru2 . . 70.0(2) ?
    C14 C13 H13 . . 119.9 ?
    C12 C13 H13 . . 119.9 ?
    Ru2 C13 H13 . . 129.1 ?
    C15 C14 C13 . . 117.4(4) ?
    C15 C14 C20 . . 120.7(5) ?
    C13 C14 C20 . . 121.8(5) ?
    C15 C14 Ru2 . . 70.5(2) ?
    C13 C14 Ru2 . . 69.7(2) ?
    C20 C14 Ru2 . . 131.6(3) ?
    C16 C15 C14 . . 121.9(4) ?
    C16 C15 Ru2 . . 71.6(2) ?
    C14 C15 Ru2 . . 72.8(2) ?
    C16 C15 H15 . . 119.1 ?
    C14 C15 H15 . . 119.1 ?
    Ru2 C15 H15 . . 129.0 ?
    C15 C16 C11 . . 121.4(4) ?
    C15 C16 Ru2 . . 71.8(2) ?
    C11 C16 Ru2 . . 72.0(2) ?
    C15 C16 H16 . . 119.3 ?
    C11 C16 H16 . . 119.3 ?
    Ru2 C16 H16 . . 129.5 ?
    C18 C17 C19 . . 110.6(5) ?
    C18 C17 C11 . . 114.1(5) ?
    C19 C17 C11 . . 109.4(4) ?
    C18 C17 H17 . . 107.5 ?
    C19 C17 H17 . . 107.5 ?
    C11 C17 H17 . . 107.5 ?
    C17 C18 H18A . . 109.5 ?
    C17 C18 H18B . . 109.5 ?
    H18A C18 H18B . . 109.5 ?
    C17 C18 H18C . . 109.5 ?
    H18A C18 H18C . . 109.5 ?
    H18B C18 H18C . . 109.5 ?
    C17 C19 H19A . . 109.5 ?
    C17 C19 H19B . . 109.5 ?
    H19A C19 H19B . . 109.5 ?
    C17 C19 H19C . . 109.5 ?
    H19A C19 H19C . . 109.5 ?
    H19B C19 H19C . . 109.5 ?
    C14 C20 H20A . . 109.5 ?
    C14 C20 H20B . . 109.5 ?
    H20A C20 H20B . . 109.5 ?
    C14 C20 H20C . . 109.5 ?
    H20A C20 H20C . . 109.5 ?
    H20B C20 H20C . . 109.5 ?
    C26 C21 C22 . . 118.4(3) ?
    C26 C21 S1 . . 124.4(3) ?
    C22 C21 S1 . . 117.2(3) ?
    C23 C22 C21 . . 121.1(4) ?
    C23 C22 H22 . . 119.5 ?
    C21 C22 H22 . . 119.5 ?
    C24 C23 C22 . . 119.9(4) ?
    C24 C23 H23 . . 120.1 ?
    C22 C23 H23 . . 120.1 ?
    C23 C24 O1 . . 117.3(4) ?
    C23 C24 C25 . . 120.8(4) ?
    O1 C24 C25 . . 121.9(4) ?
    C24 C25 C26 . . 119.6(4) ?
    C24 C25 H25 . . 120.2 ?
    C26 C25 H25 . . 120.2 ?
    C21 C26 C25 . . 120.3(4) ?
    C21 C26 H26 . . 119.8 ?
    C25 C26 H26 . . 119.8 ?
    C28 C27 S2 . . 112.0(3) ?
    C28 C27 H27A . . 109.2 ?
    S2 C27 H27A . . 109.2 ?
    C28 C27 H27B . . 109.2 ?
    S2 C27 H27B . . 109.2 ?
    H27A C27 H27B . . 107.9 ?
    C29 C28 C33 . . 118.7(4) ?
    C29 C28 C27 . . 122.4(4) ?
    C33 C28 C27 . . 118.8(4) ?
    C28 C29 C30 . . 120.6(4) ?
    C28 C29 H29 . . 119.7 ?
    C30 C29 H29 . . 119.7 ?
    C31 C30 C29 . . 120.5(4) ?
    C31 C30 H30 . . 119.7 ?
    C29 C30 H30 . . 119.7 ?
    C30 C31 C32 . . 120.0(4) ?
    C30 C31 H31 . . 120.0 ?
    C32 C31 H31 . . 120.0 ?
    C33 C32 C31 . . 119.1(5) ?
    C33 C32 H32 . . 120.5 ?
    C31 C32 H32 . . 120.5 ?
    C32 C33 C28 . . 121.0(4) ?
    C32 C33 H33 . . 119.5 ?
    C28 C33 H33 . . 119.5 ?
    C35 C34 S3 . . 111.4(3) ?
    C35 C34 H34A . . 109.3 ?
    S3 C34 H34A . . 109.3 ?
    C35 C34 H34B . . 109.3 ?
    S3 C34 H34B . . 109.3 ?
    H34A C34 H34B . . 108.0 ?
    C40 C35 C36 . . 117.0(4) ?
    C40 C35 C34 . . 119.6(4) ?
    C36 C35 C34 . . 123.4(4) ?
    C35 C36 C37 . . 120.3(4) ?
    C35 C36 H36 . . 119.9 ?
    C37 C36 H36 . . 119.9 ?
    C38 C37 C36 . . 120.4(4) ?
    C38 C37 H37 . . 119.8 ?
    C36 C37 H37 . . 119.8 ?
    C37 C38 C39 . . 120.4(5) ?
    C37 C38 H38 . . 119.8 ?
    C39 C38 H38 . . 119.8 ?
    C38 C39 C40 . . 119.5(5) ?
    C38 C39 H39 . . 120.3 ?
    C40 C39 H39 . . 120.3 ?
    C39 C40 C35 . . 122.5(5) ?
    C39 C40 H40 . . 118.8 ?
    C35 C40 H40 . . 118.8 ?
    C24 O1 H1 . . 109.5 ?
    C21 S1 Ru1 . . 114.81(12) ?
    C21 S1 Ru2 . . 111.85(11) ?
    Ru1 S1 Ru2 . . 89.27(3) ?
    C27 S2 Ru2 . . 108.48(13) ?
    C27 S2 Ru1 . . 110.18(15) ?
    Ru2 S2 Ru1 . . 88.93(3) ?
    C34 S3 Ru1 . . 106.43(12) ?
    C34 S3 Ru2 . . 110.79(14) ?
    Ru1 S3 Ru2 . . 89.68(3) ?
    C6 Ru1 C5 . . 37.3(2) ?
    C6 Ru1 C2 . . 66.74(14) ?
    C5 Ru1 C2 . . 78.89(15) ?
    C6 Ru1 C3 . . 78.73(16) ?
    C5 Ru1 C3 . . 66.47(16) ?
    C2 Ru1 C3 . . 36.95(15) ?
    C6 Ru1 C4 . . 66.98(19) ?
    C5 Ru1 C4 . . 36.83(18) ?
    C2 Ru1 C4 . . 67.04(15) ?
    C3 Ru1 C4 . . 37.19(15) ?
    C6 Ru1 C1 . . 37.27(17) ?
    C5 Ru1 C1 . . 67.45(18) ?
    C2 Ru1 C1 . . 37.31(14) ?
    C3 Ru1 C1 . . 67.13(15) ?
    C4 Ru1 C1 . . 79.82(16) ?
    C6 Ru1 S3 . . 93.80(11) ?
    C5 Ru1 S3 . . 103.06(12) ?
    C2 Ru1 S3 . . 145.72(11) ?
    C3 Ru1 S3 . . 169.43(11) ?
    C4 Ru1 S3 . . 132.82(11) ?
    C1 Ru1 S3 . . 111.14(11) ?
    C6 Ru1 S1 . . 147.03(15) ?
    C5 Ru1 S1 . . 113.05(15) ?
    C2 Ru1 S1 . . 133.72(11) ?
    C3 Ru1 S1 . . 104.49(11) ?
    C4 Ru1 S1 . . 95.42(12) ?
    C1 Ru1 S1 . . 170.98(11) ?
    S3 Ru1 S1 . . 77.72(3) ?
    C6 Ru1 S2 . . 134.30(16) ?
    C5 Ru1 S2 . . 171.64(15) ?
    C2 Ru1 S2 . . 97.38(10) ?
    C3 Ru1 S2 . . 114.82(11) ?
    C4 Ru1 S2 . . 148.05(12) ?
    C1 Ru1 S2 . . 105.05(12) ?
    S3 Ru1 S2 . . 75.75(3) ?
    S1 Ru1 S2 . . 74.95(3) ?
    C12 Ru2 C13 . . 38.01(17) ?
    C12 Ru2 C16 . . 66.05(17) ?
    C13 Ru2 C16 . . 78.40(16) ?
    C12 Ru2 C15 . . 78.34(16) ?
    C13 Ru2 C15 . . 66.03(18) ?
    C16 Ru2 C15 . . 36.62(17) ?
    C12 Ru2 C11 . . 36.90(18) ?
    C13 Ru2 C11 . . 67.55(15) ?
    C16 Ru2 C11 . . 36.87(16) ?
    C15 Ru2 C11 . . 66.59(15) ?
    C12 Ru2 C14 . . 67.56(16) ?
    C13 Ru2 C14 . . 37.03(19) ?
    C16 Ru2 C14 . . 66.43(17) ?
    C15 Ru2 C14 . . 36.65(19) ?
    C11 Ru2 C14 . . 79.68(14) ?
    C12 Ru2 S3 . . 120.02(12) ?
    C13 Ru2 S3 . . 157.02(13) ?
    C16 Ru2 S3 . . 99.26(12) ?
    C15 Ru2 S3 . . 124.53(14) ?
    C11 Ru2 S3 . . 96.70(10) ?
    C14 Ru2 S3 . . 160.63(15) ?
    C12 Ru2 S2 . . 161.04(13) ?
    C13 Ru2 S2 . . 124.58(12) ?
    C16 Ru2 S2 . . 124.98(12) ?
    C15 Ru2 S2 . . 102.07(11) ?
    C11 Ru2 S2 . . 159.91(13) ?
    C14 Ru2 S2 . . 101.26(10) ?
    S3 Ru2 S2 . . 75.68(3) ?
    C12 Ru2 S1 . . 97.29(12) ?
    C13 Ru2 S1 . . 96.53(12) ?
    C16 Ru2 S1 . . 158.92(12) ?
    C15 Ru2 S1 . . 157.00(14) ?
    C11 Ru2 S1 . . 122.26(13) ?
    C14 Ru2 S1 . . 120.75(14) ?
    S3 Ru2 S1 . . 77.37(3) ?
    S2 Ru2 S1 . . 74.81(3) ?
    F4 B1 F3 . . 109.4(7) ?
    F4 B1 F1 . . 107.3(6) ?
    F3 B1 F1 . . 105.7(6) ?
    F4 B1 F2 . . 113.0(5) ?
    F3 B1 F2 . . 110.6(5) ?
    F1 B1 F2 . . 110.6(5) ?
loop_
    _geom_torsion_atom_site_label_1
    _geom_torsion_atom_site_label_2
    _geom_torsion_atom_site_label_3
    _geom_torsion_atom_site_label_4
    _geom_torsion_site_symmetry_1
    _geom_torsion_site_symmetry_2
    _geom_torsion_site_symmetry_3
    _geom_torsion_site_symmetry_4
    _geom_torsion
    _geom_torsion_publ_flag
    C6 C1 C2 C3 . . . . -1.9(5) ?
    C7 C1 C2 C3 . . . . 175.7(4) ?
    Ru1 C1 C2 C3 . . . . -54.9(3) ?
    C6 C1 C2 Ru1 . . . . 53.1(3) ?
    C7 C1 C2 Ru1 . . . . -129.4(4) ?
    C1 C2 C3 C4 . . . . 1.1(5) ?
    Ru1 C2 C3 C4 . . . . -54.1(3) ?
    C1 C2 C3 Ru1 . . . . 55.1(3) ?
    C2 C3 C4 C5 . . . . 0.2(5) ?
    Ru1 C3 C4 C5 . . . . -53.6(3) ?
    C2 C3 C4 C10 . . . . 179.2(4) ?
    Ru1 C3 C4 C10 . . . . 125.4(4) ?
    C2 C3 C4 Ru1 . . . . 53.8(3) ?
    C3 C4 C5 C6 . . . . -0.5(6) ?
    C10 C4 C5 C6 . . . . -179.5(4) ?
    Ru1 C4 C5 C6 . . . . -54.6(3) ?
    C3 C4 C5 Ru1 . . . . 54.1(3) ?
    C10 C4 C5 Ru1 . . . . -124.9(4) ?
    C4 C5 C6 C1 . . . . -0.4(6) ?
    Ru1 C5 C6 C1 . . . . -55.9(3) ?
    C4 C5 C6 Ru1 . . . . 55.5(3) ?
    C2 C1 C6 C5 . . . . 1.6(5) ?
    C7 C1 C6 C5 . . . . -176.1(4) ?
    Ru1 C1 C6 C5 . . . . 55.1(3) ?
    C2 C1 C6 Ru1 . . . . -53.5(3) ?
    C7 C1 C6 Ru1 . . . . 128.8(4) ?
    C6 C1 C7 C8 . . . . -156.4(4) ?
    C2 C1 C7 C8 . . . . 26.1(6) ?
    Ru1 C1 C7 C8 . . . . -67.8(6) ?
    C6 C1 C7 C9 . . . . 80.4(6) ?
    C2 C1 C7 C9 . . . . -97.1(6) ?
    Ru1 C1 C7 C9 . . . . 169.0(4) ?
    C16 C11 C12 C13 . . . . -1.5(5) ?
    C17 C11 C12 C13 . . . . 179.6(3) ?
    Ru2 C11 C12 C13 . . . . -55.8(3) ?
    C16 C11 C12 Ru2 . . . . 54.4(3) ?
    C17 C11 C12 Ru2 . . . . -124.6(4) ?
    C11 C12 C13 C14 . . . . 1.0(6) ?
    Ru2 C12 C13 C14 . . . . -55.6(3) ?
    C11 C12 C13 Ru2 . . . . 56.5(3) ?
    C12 C13 C14 C15 . . . . 0.4(5) ?
    Ru2 C13 C14 C15 . . . . -53.7(3) ?
    C12 C13 C14 C20 . . . . -178.8(4) ?
    Ru2 C13 C14 C20 . . . . 127.1(3) ?
    C12 C13 C14 Ru2 . . . . 54.1(3) ?
    C13 C14 C15 C16 . . . . -1.1(5) ?
    C20 C14 C15 C16 . . . . 178.0(3) ?
    Ru2 C14 C15 C16 . . . . -54.5(3) ?
    C13 C14 C15 Ru2 . . . . 53.3(3) ?
    C20 C14 C15 Ru2 . . . . -127.5(3) ?
    C14 C15 C16 C11 . . . . 0.6(6) ?
    Ru2 C15 C16 C11 . . . . -54.4(3) ?
    C14 C15 C16 Ru2 . . . . 55.0(3) ?
    C12 C11 C16 C15 . . . . 0.7(5) ?
    C17 C11 C16 C15 . . . . 179.7(3) ?
    Ru2 C11 C16 C15 . . . . 54.3(3) ?
    C12 C11 C16 Ru2 . . . . -53.6(3) ?
    C17 C11 C16 Ru2 . . . . 125.4(3) ?
    C12 C11 C17 C18 . . . . 20.0(6) ?
    C16 C11 C17 C18 . . . . -159.0(4) ?
    Ru2 C11 C17 C18 . . . . -71.1(6) ?
    C12 C11 C17 C19 . . . . -104.6(6) ?
    C16 C11 C17 C19 . . . . 76.4(6) ?
    Ru2 C11 C17 C19 . . . . 164.4(5) ?
    C26 C21 C22 C23 . . . . -0.4(6) ?
    S1 C21 C22 C23 . . . . 176.4(3) ?
    C21 C22 C23 C24 . . . . -1.0(6) ?
    C22 C23 C24 O1 . . . . -176.3(4) ?
    C22 C23 C24 C25 . . . . 1.9(6) ?
    C23 C24 C25 C26 . . . . -1.4(6) ?
    O1 C24 C25 C26 . . . . 176.8(4) ?
    C22 C21 C26 C25 . . . . 1.0(5) ?
    S1 C21 C26 C25 . . . . -175.6(3) ?
    C24 C25 C26 C21 . . . . -0.1(6) ?
    S2 C27 C28 C29 . . . . 115.2(4) ?
    S2 C27 C28 C33 . . . . -62.6(4) ?
    C33 C28 C29 C30 . . . . 1.6(6) ?
    C27 C28 C29 C30 . . . . -176.2(4) ?
    C28 C29 C30 C31 . . . . -0.5(7) ?
    C29 C30 C31 C32 . . . . -1.1(7) ?
    C30 C31 C32 C33 . . . . 1.5(7) ?
    C31 C32 C33 C28 . . . . -0.3(7) ?
    C29 C28 C33 C32 . . . . -1.1(7) ?
    C27 C28 C33 C32 . . . . 176.7(4) ?
    S3 C34 C35 C40 . . . . 59.4(5) ?
    S3 C34 C35 C36 . . . . -117.3(4) ?
    C40 C35 C36 C37 . . . . -0.1(7) ?
    C34 C35 C36 C37 . . . . 176.6(4) ?
    C35 C36 C37 C38 . . . . -0.9(8) ?
    C36 C37 C38 C39 . . . . 1.7(9) ?
    C37 C38 C39 C40 . . . . -1.3(9) ?
    C38 C39 C40 C35 . . . . 0.3(9) ?
    C36 C35 C40 C39 . . . . 0.4(7) ?
    C34 C35 C40 C39 . . . . -176.4(5) ?
    C26 C21 S1 Ru1 . . . . 17.9(3) ?
    C22 C21 S1 Ru1 . . . . -158.7(2) ?
    C26 C21 S1 Ru2 . . . . -81.9(3) ?
    C22 C21 S1 Ru2 . . . . 101.5(3) ?
    C28 C27 S2 Ru2 . . . . -162.8(3) ?
    C28 C27 S2 Ru1 . . . . -67.0(3) ?
    C35 C34 S3 Ru1 . . . . 173.0(3) ?
    C35 C34 S3 Ru2 . . . . 76.9(3) ?
    C1 C6 Ru1 C5 . . . . 132.7(4) ?
    C5 C6 Ru1 C2 . . . . -102.6(3) ?
    C1 C6 Ru1 C2 . . . . 30.1(2) ?
    C5 C6 Ru1 C3 . . . . -65.8(3) ?
    C1 C6 Ru1 C3 . . . . 66.9(3) ?
    C5 C6 Ru1 C4 . . . . -28.7(2) ?
    C1 C6 Ru1 C4 . . . . 104.0(3) ?
    C5 C6 Ru1 C1 . . . . -132.7(4) ?
    C5 C6 Ru1 S3 . . . . 106.6(2) ?
    C1 C6 Ru1 S3 . . . . -120.7(3) ?
    C5 C6 Ru1 S1 . . . . 33.5(4) ?
    C1 C6 Ru1 S1 . . . . 166.17(19) ?
    C5 C6 Ru1 S2 . . . . -179.61(19) ?
    C1 C6 Ru1 S2 . . . . -46.9(3) ?
    C4 C5 Ru1 C6 . . . . -132.4(4) ?
    C4 C5 Ru1 C2 . . . . -66.4(3) ?
    C6 C5 Ru1 C2 . . . . 66.0(2) ?
    C4 C5 Ru1 C3 . . . . -29.8(3) ?
    C6 C5 Ru1 C3 . . . . 102.7(3) ?
    C6 C5 Ru1 C4 . . . . 132.4(4) ?
    C4 C5 Ru1 C1 . . . . -103.6(3) ?
    C6 C5 Ru1 C1 . . . . 28.8(2) ?
    C4 C5 Ru1 S3 . . . . 148.7(2) ?
    C6 C5 Ru1 S3 . . . . -78.9(2) ?
    C4 C5 Ru1 S1 . . . . 66.6(3) ?
    C6 C5 Ru1 S1 . . . . -161.0(2) ?
    C3 C2 Ru1 C6 . . . . 102.6(3) ?
    C1 C2 Ru1 C6 . . . . -30.1(3) ?
    C3 C2 Ru1 C5 . . . . 65.4(3) ?
    C1 C2 Ru1 C5 . . . . -67.2(3) ?
    C1 C2 Ru1 C3 . . . . -132.7(3) ?
    C3 C2 Ru1 C4 . . . . 28.8(2) ?
    C1 C2 Ru1 C4 . . . . -103.8(3) ?
    C3 C2 Ru1 C1 . . . . 132.7(3) ?
    C3 C2 Ru1 S3 . . . . 162.38(19) ?
    C1 C2 Ru1 S3 . . . . 29.7(3) ?
    C3 C2 Ru1 S1 . . . . -45.9(3) ?
    C1 C2 Ru1 S1 . . . . -178.6(2) ?
    C3 C2 Ru1 S2 . . . . -122.1(2) ?
    C1 C2 Ru1 S2 . . . . 105.2(2) ?
    C2 C3 Ru1 C6 . . . . -66.1(3) ?
    C4 C3 Ru1 C6 . . . . 66.6(3) ?
    C2 C3 Ru1 C5 . . . . -103.2(3) ?
    C4 C3 Ru1 C5 . . . . 29.5(3) ?
    C4 C3 Ru1 C2 . . . . 132.7(4) ?
    C2 C3 Ru1 C4 . . . . -132.7(4) ?
    C2 C3 Ru1 C1 . . . . -28.9(2) ?
    C4 C3 Ru1 C1 . . . . 103.8(3) ?
    C2 C3 Ru1 S3 . . . . -111.6(6) ?
    C4 C3 Ru1 S3 . . . . 21.1(8) ?
    C2 C3 Ru1 S1 . . . . 147.6(2) ?
    C4 C3 Ru1 S1 . . . . -79.7(3) ?
    C2 C3 Ru1 S2 . . . . 67.7(2) ?
    C4 C3 Ru1 S2 . . . . -159.6(2) ?
    C5 C4 Ru1 C6 . . . . 29.1(3) ?
    C3 C4 Ru1 C6 . . . . -102.0(3) ?
    C10 C4 Ru1 C6 . . . . 144.1(5) ?
    C3 C4 Ru1 C5 . . . . -131.1(4) ?
    C10 C4 Ru1 C5 . . . . 115.0(5) ?
    C5 C4 Ru1 C2 . . . . 102.5(3) ?
    C3 C4 Ru1 C2 . . . . -28.6(2) ?
    C10 C4 Ru1 C2 . . . . -142.5(5) ?
    C5 C4 Ru1 C3 . . . . 131.1(4) ?
    C10 C4 Ru1 C3 . . . . -113.8(5) ?
    C5 C4 Ru1 C1 . . . . 65.8(3) ?
    C3 C4 Ru1 C1 . . . . -65.4(3) ?
    C10 C4 Ru1 C1 . . . . -179.2(5) ?
    C5 C4 Ru1 S3 . . . . -43.7(3) ?
    C3 C4 Ru1 S3 . . . . -174.84(19) ?
    C10 C4 Ru1 S3 . . . . 71.3(5) ?
    C5 C4 Ru1 S1 . . . . -122.0(3) ?
    C3 C4 Ru1 S1 . . . . 106.9(2) ?
    C10 C4 Ru1 S1 . . . . -6.9(4) ?
    C5 C4 Ru1 S2 . . . . 167.9(2) ?
    C3 C4 Ru1 S2 . . . . 36.8(4) ?
    C10 C4 Ru1 S2 . . . . -77.0(5) ?
    C2 C1 Ru1 C6 . . . . 130.4(4) ?
    C7 C1 Ru1 C6 . . . . -111.6(6) ?
    C6 C1 Ru1 C5 . . . . -28.9(3) ?
    C2 C1 Ru1 C5 . . . . 101.6(3) ?
    C7 C1 Ru1 C5 . . . . -140.4(5) ?
    C6 C1 Ru1 C2 . . . . -130.4(4) ?
    C7 C1 Ru1 C2 . . . . 118.0(6) ?
    C6 C1 Ru1 C3 . . . . -101.8(3) ?
    C2 C1 Ru1 C3 . . . . 28.7(2) ?
    C7 C1 Ru1 C3 . . . . 146.7(5) ?
    C6 C1 Ru1 C4 . . . . -65.2(3) ?
    C2 C1 Ru1 C4 . . . . 65.3(2) ?
    C7 C1 Ru1 C4 . . . . -176.7(5) ?
    C6 C1 Ru1 S3 . . . . 67.0(3) ?
    C2 C1 Ru1 S3 . . . . -162.58(19) ?
    C7 C1 Ru1 S3 . . . . -44.6(5) ?
    C6 C1 Ru1 S2 . . . . 147.2(3) ?
    C2 C1 Ru1 S2 . . . . -82.3(2) ?
    C7 C1 Ru1 S2 . . . . 35.7(5) ?
    C34 S3 Ru1 C6 . . . . 63.2(2) ?
    Ru2 S3 Ru1 C6 . . . . 174.80(16) ?
    C34 S3 Ru1 C5 . . . . 99.8(2) ?
    Ru2 S3 Ru1 C5 . . . . -148.57(15) ?
    C34 S3 Ru1 C2 . . . . 10.4(2) ?
    Ru2 S3 Ru1 C2 . . . . 122.06(17) ?
    C34 S3 Ru1 C3 . . . . 107.7(6) ?
    Ru2 S3 Ru1 C3 . . . . -140.7(6) ?
    C34 S3 Ru1 C4 . . . . 125.0(2) ?
    Ru2 S3 Ru1 C4 . . . . -123.41(17) ?
    C34 S3 Ru1 C1 . . . . 29.23(19) ?
    Ru2 S3 Ru1 C1 . . . . 140.85(12) ?
    C34 S3 Ru1 S1 . . . . -149.03(15) ?
    Ru2 S3 Ru1 S1 . . . . -37.41(3) ?
    C34 S3 Ru1 S2 . . . . -71.67(15) ?
    Ru2 S3 Ru1 S2 . . . . 39.95(3) ?
    C21 S1 Ru1 C6 . . . . 1.2(3) ?
    Ru2 S1 Ru1 C6 . . . . 115.0(2) ?
    C21 S1 Ru1 C5 . . . . 22.52(19) ?
    Ru2 S1 Ru1 C5 . . . . 136.35(13) ?
    C21 S1 Ru1 C2 . . . . 119.24(18) ?
    Ru2 S1 Ru1 C2 . . . . -126.92(14) ?
    C21 S1 Ru1 C3 . . . . 92.76(17) ?
    Ru2 S1 Ru1 C3 . . . . -153.41(11) ?
    C21 S1 Ru1 C4 . . . . 56.07(17) ?
    Ru2 S1 Ru1 C4 . . . . 169.91(11) ?
    C21 S1 Ru1 S3 . . . . -76.62(13) ?
    Ru2 S1 Ru1 S3 . . . . 37.22(3) ?
    C21 S1 Ru1 S2 . . . . -154.94(13) ?
    Ru2 S1 Ru1 S2 . . . . -41.11(3) ?
    C27 S2 Ru1 C6 . . . . 129.7(2) ?
    Ru2 S2 Ru1 C6 . . . . -120.97(15) ?
    C27 S2 Ru1 C2 . . . . 65.17(18) ?
    Ru2 S2 Ru1 C2 . . . . 174.49(11) ?
    C27 S2 Ru1 C3 . . . . 31.07(18) ?
    Ru2 S2 Ru1 C3 . . . . 140.39(12) ?
    C27 S2 Ru1 C4 . . . . 7.6(3) ?
    Ru2 S2 Ru1 C4 . . . . 116.9(2) ?
    C27 S2 Ru1 C1 . . . . 102.46(17) ?
    Ru2 S2 Ru1 C1 . . . . -148.22(11) ?
    C27 S2 Ru1 S3 . . . . -149.06(14) ?
    Ru2 S2 Ru1 S3 . . . . -39.74(3) ?
    C27 S2 Ru1 S1 . . . . -68.20(14) ?
    Ru2 S2 Ru1 S1 . . . . 41.11(3) ?
    C11 C12 Ru2 C13 . . . . -132.2(4) ?
    C11 C12 Ru2 C16 . . . . -30.0(2) ?
    C13 C12 Ru2 C16 . . . . 102.2(3) ?
    C11 C12 Ru2 C15 . . . . -66.4(3) ?
    C13 C12 Ru2 C15 . . . . 65.8(3) ?
    C13 C12 Ru2 C11 . . . . 132.2(4) ?
    C11 C12 Ru2 C14 . . . . -103.1(3) ?
    C13 C12 Ru2 C14 . . . . 29.0(3) ?
    C11 C12 Ru2 S3 . . . . 57.0(3) ?
    C13 C12 Ru2 S3 . . . . -170.9(2) ?
    C11 C12 Ru2 S2 . . . . -159.6(3) ?
    C13 C12 Ru2 S2 . . . . -27.4(5) ?
    C11 C12 Ru2 S1 . . . . 136.5(2) ?
    C13 C12 Ru2 S1 . . . . -91.3(3) ?
    C14 C13 Ru2 C12 . . . . 131.8(4) ?
    C14 C13 Ru2 C16 . . . . 66.1(3) ?
    C12 C13 Ru2 C16 . . . . -65.8(3) ?
    C14 C13 Ru2 C15 . . . . 29.7(2) ?
    C12 C13 Ru2 C15 . . . . -102.1(3) ?
    C14 C13 Ru2 C11 . . . . 103.0(3) ?
    C12 C13 Ru2 C11 . . . . -28.8(3) ?
    C12 C13 Ru2 C14 . . . . -131.8(4) ?
    C14 C13 Ru2 S3 . . . . 152.4(3) ?
    C12 C13 Ru2 S3 . . . . 20.6(5) ?
    C14 C13 Ru2 S2 . . . . -58.6(3) ?
    C12 C13 Ru2 S2 . . . . 169.5(2) ?
    C14 C13 Ru2 S1 . . . . -134.7(2) ?
    C12 C13 Ru2 S1 . . . . 93.5(3) ?
    C15 C16 Ru2 C12 . . . . -103.1(3) ?
    C11 C16 Ru2 C12 . . . . 30.0(2) ?
    C15 C16 Ru2 C13 . . . . -65.2(3) ?
    C11 C16 Ru2 C13 . . . . 67.9(3) ?
    C11 C16 Ru2 C15 . . . . 133.1(4) ?
    C15 C16 Ru2 C11 . . . . -133.1(4) ?
    C15 C16 Ru2 C14 . . . . -28.3(3) ?
    C11 C16 Ru2 C14 . . . . 104.8(3) ?
    C15 C16 Ru2 S3 . . . . 138.0(3) ?
    C11 C16 Ru2 S3 . . . . -88.8(2) ?
    C15 C16 Ru2 S2 . . . . 59.1(3) ?
    C11 C16 Ru2 S2 . . . . -167.78(19) ?
    C15 C16 Ru2 S1 . . . . -143.1(3) ?
    C11 C16 Ru2 S1 . . . . -10.0(5) ?
    C16 C15 Ru2 C12 . . . . 65.3(3) ?
    C14 C15 Ru2 C12 . . . . -67.9(3) ?
    C16 C15 Ru2 C13 . . . . 103.3(3) ?
    C14 C15 Ru2 C13 . . . . -30.0(2) ?
    C14 C15 Ru2 C16 . . . . -133.3(4) ?
    C16 C15 Ru2 C11 . . . . 28.5(3) ?
    C14 C15 Ru2 C11 . . . . -104.8(3) ?
    C16 C15 Ru2 C14 . . . . 133.3(4) ?
    C16 C15 Ru2 S3 . . . . -53.2(3) ?
    C14 C15 Ru2 S3 . . . . 173.49(19) ?
    C16 C15 Ru2 S2 . . . . -134.0(2) ?
    C14 C15 Ru2 S2 . . . . 92.7(2) ?
    C16 C15 Ru2 S1 . . . . 146.4(2) ?
    C14 C15 Ru2 S1 . . . . 13.2(4) ?
    C16 C11 Ru2 C12 . . . . -130.4(4) ?
    C17 C11 Ru2 C12 . . . . 118.4(6) ?
    C12 C11 Ru2 C13 . . . . 29.6(3) ?
    C16 C11 Ru2 C13 . . . . -100.9(3) ?
    C17 C11 Ru2 C13 . . . . 148.0(5) ?
    C12 C11 Ru2 C16 . . . . 130.4(4) ?
    C17 C11 Ru2 C16 . . . . -111.2(6) ?
    C12 C11 Ru2 C15 . . . . 102.1(3) ?
    C16 C11 Ru2 C15 . . . . -28.3(3) ?
    C17 C11 Ru2 C15 . . . . -139.5(5) ?
    C12 C11 Ru2 C14 . . . . 66.2(3) ?
    C16 C11 Ru2 C14 . . . . -64.2(3) ?
    C17 C11 Ru2 C14 . . . . -175.4(5) ?
    C12 C11 Ru2 S3 . . . . -133.0(2) ?
    C16 C11 Ru2 S3 . . . . 96.5(2) ?
    C17 C11 Ru2 S3 . . . . -14.7(5) ?
    C12 C11 Ru2 S2 . . . . 160.8(3) ?
    C16 C11 Ru2 S2 . . . . 30.3(4) ?
    C17 C11 Ru2 S2 . . . . -80.9(6) ?
    C12 C11 Ru2 S1 . . . . -53.8(3) ?
    C16 C11 Ru2 S1 . . . . 175.8(2) ?
    C17 C11 Ru2 S1 . . . . 64.6(5) ?
    C15 C14 Ru2 C12 . . . . 100.9(3) ?
    C13 C14 Ru2 C12 . . . . -29.8(3) ?
    C20 C14 Ru2 C12 . . . . -144.9(7) ?
    C15 C14 Ru2 C13 . . . . 130.6(3) ?
    C20 C14 Ru2 C13 . . . . -115.1(7) ?
    C15 C14 Ru2 C16 . . . . 28.3(2) ?
    C13 C14 Ru2 C16 . . . . -102.4(3) ?
    C20 C14 Ru2 C16 . . . . 142.5(7) ?
    C13 C14 Ru2 C15 . . . . -130.6(3) ?
    C20 C14 Ru2 C15 . . . . 114.3(7) ?
    C15 C14 Ru2 C11 . . . . 64.4(3) ?
    C13 C14 Ru2 C11 . . . . -66.2(3) ?
    C20 C14 Ru2 C11 . . . . 178.7(7) ?
    C15 C14 Ru2 S3 . . . . -16.3(5) ?
    C13 C14 Ru2 S3 . . . . -147.0(3) ?
    C20 C14 Ru2 S3 . . . . 97.9(7) ?
    C15 C14 Ru2 S2 . . . . -95.1(2) ?
    C13 C14 Ru2 S2 . . . . 134.2(2) ?
    C20 C14 Ru2 S2 . . . . 19.1(6) ?
    C15 C14 Ru2 S1 . . . . -174.05(19) ?
    C13 C14 Ru2 S1 . . . . 55.3(3) ?
    C20 C14 Ru2 S1 . . . . -59.8(7) ?
    C34 S3 Ru2 C12 . . . . -124.07(19) ?
    Ru1 S3 Ru2 C12 . . . . 128.45(14) ?
    C34 S3 Ru2 C13 . . . . -138.6(3) ?
    Ru1 S3 Ru2 C13 . . . . 114.0(3) ?
    C34 S3 Ru2 C16 . . . . -56.46(17) ?
    Ru1 S3 Ru2 C16 . . . . -163.94(12) ?
    C34 S3 Ru2 C15 . . . . -27.50(18) ?
    Ru1 S3 Ru2 C15 . . . . -134.98(13) ?
    C34 S3 Ru2 C11 . . . . -93.62(18) ?
    Ru1 S3 Ru2 C11 . . . . 158.90(13) ?
    C34 S3 Ru2 C14 . . . . -15.7(3) ?
    Ru1 S3 Ru2 C14 . . . . -123.2(3) ?
    C34 S3 Ru2 S2 . . . . 67.45(13) ?
    Ru1 S3 Ru2 S2 . . . . -40.03(3) ?
    C34 S3 Ru2 S1 . . . . 144.75(13) ?
    Ru1 S3 Ru2 S1 . . . . 37.27(3) ?
    C27 S2 Ru2 C12 . . . . 2.7(4) ?
    Ru1 S2 Ru2 C12 . . . . -108.2(4) ?
    C27 S2 Ru2 C13 . . . . -17.4(2) ?
    Ru1 S2 Ru2 C13 . . . . -128.38(16) ?
    C27 S2 Ru2 C16 . . . . -118.1(2) ?
    Ru1 S2 Ru2 C16 . . . . 130.99(14) ?
    C27 S2 Ru2 C15 . . . . -86.5(2) ?
    Ru1 S2 Ru2 C15 . . . . 162.55(14) ?
    C27 S2 Ru2 C11 . . . . -139.8(3) ?
    Ru1 S2 Ru2 C11 . . . . 109.3(3) ?
    C27 S2 Ru2 C14 . . . . -49.1(2) ?
    Ru1 S2 Ru2 C14 . . . . -160.00(15) ?
    C27 S2 Ru2 S3 . . . . 150.56(16) ?
    Ru1 S2 Ru2 S3 . . . . 39.61(3) ?
    C27 S2 Ru2 S1 . . . . 70.03(15) ?
    Ru1 S2 Ru2 S1 . . . . -40.91(3) ?
    C21 S1 Ru2 C12 . . . . -39.83(18) ?
    Ru1 S1 Ru2 C12 . . . . -156.38(13) ?
    C21 S1 Ru2 C13 . . . . -78.12(18) ?
    Ru1 S1 Ru2 C13 . . . . 165.33(12) ?
    C21 S1 Ru2 C16 . . . . -3.5(3) ?
    Ru1 S1 Ru2 C16 . . . . -120.1(3) ?
    C21 S1 Ru2 C15 . . . . -117.1(3) ?
    Ru1 S1 Ru2 C15 . . . . 126.3(3) ?
    C21 S1 Ru2 C11 . . . . -10.60(19) ?
    Ru1 S1 Ru2 C11 . . . . -127.14(13) ?
    C21 S1 Ru2 C14 . . . . -108.01(18) ?
    Ru1 S1 Ru2 C14 . . . . 135.44(13) ?
    C21 S1 Ru2 S3 . . . . 79.40(13) ?
    Ru1 S1 Ru2 S3 . . . . -37.15(3) ?
    C21 S1 Ru2 S2 . . . . 157.76(13) ?
    Ru1 S1 Ru2 S2 . . . . 41.21(3) ?
loop_
    _geom_hbond_atom_site_label_D
    _geom_hbond_atom_site_label_H
    _geom_hbond_atom_site_label_A
    _geom_hbond_site_symmetry_A
    _geom_hbond_distance_DH
    _geom_hbond_distance_HA
    _geom_hbond_distance_DA
    _geom_hbond_angle_DHA
    O1 H1 F1 . 0.82 1.99 2.773(9) 160.5
    C3 H3 F3 3_545 0.93 2.52 3.340(11) 147.7
    C30 H30 F2 3_545 0.93 2.60 3.472(9) 155.6
    C6 H6 F4 2_564 0.93 2.34 3.249(10) 166.1
data_global
_journal_date_recd_electronic     2015-08-29
_journal_date_accepted     2015-09-10
_journal_name_full     'Acta Crystallographica, Section E'
_journal_year     2015
_journal_volume     71
_journal_issue     10
_journal_page_first     1174
_journal_page_last     1176
_journal_paper_category     GM
_journal_paper_doi     10.1107/S2056989015016953
_journal_coeditor_code     WM5210
_publ_contact_author
;
      Therrien, Bruno
      Institut de Chimie,
      Universit\'e de Neuch\^atel,
      Avenue de Bellevaux 51,
      CH-2000 Neuch\^atel,
      Switzerland
;
_publ_contact_author_email     bruno.therrien@unine.ch
_publ_contact_author_fax     '+41 32 718 2511'
_publ_contact_author_phone     '+41 32 718 2499'
_publ_section_title
;\
Crystal structure of
(\m-4-hydroxybenzenethiolato-\k^2^<i>S</i>:<i>S</i>)bis(\m-\
phenylmethanethiolato-\k^2^<i>S</i>:<i>S</i>)bis[(\h^6^-1-isopropyl-4-\
methylbenzene)ruthenium(II)] tetrafluoridoborate
;
loop_
    _publ_author_name
    _publ_author_address
    'St\'ibal, David'
;
      Institut de Chimie,
      Universit\'e de Neuch\^atel,
      Avenue de Bellevaux 51,
      CH-2000 Neuch\^atel,
      Switzerland
;
    'S\"uss-Fink, Georg'
;
      Institut de Chimie,
      Universit\'e de Neuch\^atel,
      Avenue de Bellevaux 51,
      CH-2000 Neuch\^atel,
      Switzerland
;
    'Therrien, Bruno'
;
      Institut de Chimie,
      Universit\'e de Neuch\^atel,
      Avenue de Bellevaux 51,
      CH-2000 Neuch\^atel,
      Switzerland
;
_publ_section_synopsis
;
The two Ru^II^ cations, each with the characteristic piano-stool coordination
geometry, are bridged by three thiolate ligands. The resulting dinuclear
complex cation exhibits point group symmetry 1.
;
