# Supplementary material for: Crystal structure of (μ-4-hy­droxy­benzene­thiol­ato-κ2 S:S)bis­(μ-phenyl­methane­thiol­ato-κ2 S:S)bis­[(η6-1-isopropyl-4-methyl­benzene)­ruthenium(II)] tetra­fluorido­borate
Source: Acta Crystallogr E Crystallogr Commun. 2015 Sep 12;71(Pt 10):1174–6. doi: 10.1107/S2056989015016953 (PMC4647355; doi:10.1107/S2056989015016953)
Supplement: Supplementary file 2 [file e-71-01174-Isup2.hkl]

# 
# h,k,l, Fc-squared, Fo-squared, sigma(Fo-squared) and status flag 
# 
data_I
_shelx_title ' DS220' 
_shelx_refln_list_code          4 
_shelx_F_calc_maximum      486.50 
_exptl_crystal_F_000      1888.00 
_reflns_d_resolution_high  0.7251 
 
loop_ 
 _symmetry_equiv_pos_as_xyz 
 'x, y, z' 
 'x, -y, z+1/2' 
 'x+1/2, y+1/2, z' 
 'x+1/2, -y+1/2, z+1/2' 
 
_cell_length_a    15.4807 
_cell_length_b    14.3435 
_cell_length_c    17.7605 
_cell_angle_alpha  90.000 
_cell_angle_beta   99.435 
_cell_angle_gamma  90.000 
 
_shelx_F_squared_multiplier     1.000 
 
loop_ 
 _refln_index_h 
 _refln_index_k 
 _refln_index_l 
 _refln_F_squared_calc 
 _refln_F_squared_meas 
 _refln_F_squared_sigma 
 _refln_observed_status 
   5   1 -24      178.52       67.94    361.10 o 
   5   1 -23      713.31      824.84    340.42 o 
   7   1 -23      326.40      316.77    198.92 o 
   9   1 -23      114.60      104.88    250.62 o 
   4   2 -23     1094.66     1247.72    342.64 o 
   6   2 -23     1551.08     1524.14    350.51 o 
   8   2 -23      302.56      231.50    322.45 o 
   3   3 -23      337.48      346.82    336.97 o 
   5   3 -23      848.18     1034.06    346.82 o 
   7   3 -23      552.62      186.09    247.38 o 
   4   4 -23      297.71      328.61    244.67 o 
   6   4 -23      296.92      473.59    349.77 o 
   3   5 -23      600.62      896.22    359.87 o 
   5   5 -23      323.49      576.47    353.71 o 
   4   6 -23      363.42      331.81    358.14 o 
   4   0 -22      109.32      -29.54    217.35 o 
   6   0 -22      256.46      388.66    316.30 o 
   8   0 -22     1098.79      968.59    231.62 o 
  10   0 -22     1006.85      135.38    236.05 o 
   5   1 -22      341.38      394.71    223.47 o 
   7   1 -22      981.92     1180.69    225.92 o 
   9   1 -22     1145.91     1020.61    264.61 o 
  11   1 -22       26.52      -39.87    198.62 o 
   4   2 -22     2214.62     2608.90    322.21 o 
   6   2 -22     2133.22     2138.26    231.83 o 
   8   2 -22     1197.65      869.17    189.78 o 
  10   2 -22      343.95      157.16    238.10 o 
   3   3 -22     1265.85     1177.56    323.93 o 
   5   3 -22     4317.19     4232.73    336.48 o 
   7   3 -22     2498.25     1826.26    397.77 o 
   9   3 -22      152.39      304.83    234.53 o 
  11   3 -22     2305.65     1196.97    181.97 o 
   2   4 -22      168.82       59.32    229.41 o 
   4   4 -22     3089.96     3011.85    337.71 o 
   6   4 -22     4455.36     4431.86    340.67 o 
   8   4 -22      285.95      351.74    336.73 o 
  10   4 -22     2358.25     2203.88    209.20 o 
   3   5 -22      984.49     1101.26    335.50 o 
   5   5 -22     2146.28     2184.55    342.88 o 
   7   5 -22     1380.58     1522.91    334.02 o 
   9   5 -22      242.86      169.56    271.14 o 
   2   6 -22     1555.40     1409.19    351.50 o 
   4   6 -22     1097.37     1323.28    346.57 o 
   6   6 -22      325.49      440.11    344.60 o 
   8   6 -22      221.84      210.29    251.56 o 
   1   7 -22     1076.82      433.22    257.22 o 
   3   7 -22     1623.75     1410.42    355.44 o 
   5   7 -22      312.93      117.41    352.24 o 
   7   7 -22      441.97      324.48    254.79 o 
   2   8 -22     1237.34      827.54    368.97 o 
   4   8 -22      370.23      351.09    257.07 o 
   3   1 -21      291.57      231.38    209.72 o 
   5   1 -21     1225.29     1365.12    171.42 o 
   7   1 -21      661.64      739.23    214.16 o 
   9   1 -21      177.35      136.54    219.27 o 
  11   1 -21      613.45      438.92    166.27 o 
  13   1 -21      519.64      441.52    178.12 o 
   2   2 -21       26.34      -58.09    209.96 o 
   4   2 -21     1484.57     1871.20    309.90 o 
   6   2 -21     1571.62     1735.04    178.72 o 
   8   2 -21      153.16      231.91    156.46 o 
  10   2 -21     1094.22      846.73    268.67 o 
  12   2 -21     1906.29     1955.40    244.18 o 
   3   3 -21      345.44       72.12    218.58 o 
   5   3 -21      832.68      978.43    302.27 o 
   7   3 -21      271.71      265.30    216.93 o 
   9   3 -21      510.96      470.57    160.29 o 
  11   3 -21     1207.04     1203.45    197.28 o 
   2   4 -21      687.46     1002.06    308.42 o 
   4   4 -21      665.02     1189.13    310.14 o 
   6   4 -21        0.77       -7.14    302.51 o 
   8   4 -21      216.69      302.41    182.69 o 
  10   4 -21      312.38      180.74    173.93 o 
  12   4 -21      293.66      197.08    223.87 o 
   1   5 -21      617.57      572.54    224.24 o 
   3   5 -21     1318.44     1514.78    311.38 o 
   5   5 -21      838.70      758.87    314.08 o 
   7   5 -21      373.41      121.54    249.15 o 
   9   5 -21      573.41       92.50    160.43 o 
  11   5 -21      501.72      346.57    215.12 o 
   2   6 -21      916.59      588.54    323.44 o 
   4   6 -21      654.11      700.04    317.53 o 
   6   6 -21      280.60      187.89    248.57 o 
   8   6 -21      550.69      446.14    238.08 o 
  10   6 -21      937.92      838.50    272.21 o 
   1   7 -21       80.63       61.54    333.04 o 
   3   7 -21      211.87      180.18    326.39 o 
   5   7 -21      102.12       48.02    230.48 o 
   7   7 -21      565.15      462.08    242.41 o 
   9   7 -21      434.00      328.53    251.33 o 
   0   8 -21      775.02       36.68    242.45 o 
   2   8 -21       15.48       23.38    420.91 o 
   4   8 -21     1237.68     1393.31    246.80 o 
   6   8 -21     1376.83      943.19    242.71 o 
   8   8 -21      748.09      618.15    255.07 o 
   1   9 -21     1014.14      709.89    429.03 o 
   3   9 -21      577.77      486.54    365.90 o 
   5   9 -21     2722.23     2383.15    357.28 o 
   4   0 -20     3767.91     4298.21    295.87 o 
   6   0 -20     1176.47      909.76    203.32 o 
   8   0 -20     3669.02     3812.07    307.68 o 
  10   0 -20     3376.02     3133.20    311.13 o 
  12   0 -20       96.49      166.89    311.13 o 
  14   0 -20     4132.38     1499.03    253.53 o 
   3   1 -20     1325.96     1526.85    205.78 o 
   5   1 -20     1440.36     1340.98    418.82 o 
   7   1 -20     1611.21     1626.39    171.12 o 
   9   1 -20     2416.06     2695.84    214.34 o 
  11   1 -20      220.15      244.21    178.93 o 
  13   1 -20     1243.83     1173.55    168.39 o 
   2   2 -20      365.23      313.34    197.41 o 
   4   2 -20     2055.53     2203.26    288.98 o 
   6   2 -20     3740.08     4087.08    179.32 o 
   8   2 -20      828.54     1076.72    173.39 o 
  10   2 -20      109.19        0.44    179.39 o 
  12   2 -20     1498.79     1567.36    234.53 o 
  14   2 -20     2153.57     1453.07    283.68 o 
   1   3 -20     1787.16     1923.39    207.01 o 
   3   3 -20      666.22      734.50    290.45 o 
   5   3 -20     7920.51     4233.47    228.42 o 
   7   3 -20     3343.53     3501.54    211.56 o 
   9   3 -20       45.62      -34.23    175.68 o 
  11   3 -20     2882.35     2803.42    571.98 o 
  13   3 -20     3034.67     2735.38    811.21 o 
   2   4 -20       50.96      -31.01    294.14 o 
   4   4 -20     4063.76     4419.80    306.21 o 
   6   4 -20     6044.66     3941.79    223.99 o 
   8   4 -20      441.97      337.68    157.92 o 
  10   4 -20     1486.95     1065.32    281.21 o 
  12   4 -20     4111.43     3238.09    625.38 o 
   1   5 -20      828.81      986.31    297.34 o 
   3   5 -20      871.55      890.80    301.53 o 
   5   5 -20     3257.09     3193.66    267.93 o 
   7   5 -20     1635.29     1611.60    252.18 o 
   9   5 -20      187.03      244.78    191.05 o 
  11   5 -20     2451.04     1318.48    320.63 o 
  13   5 -20     1597.58     1163.18    431.68 o 
   0   6 -20      509.17       -4.43    213.65 o 
   2   6 -20     1094.54     1112.33    300.54 o 
   4   6 -20     1620.86     1535.11    220.06 o 
   6   6 -20      288.72      528.16    217.77 o 
   8   6 -20     1312.32     1071.25    228.22 o 
  10   6 -20     1922.83      531.40    413.38 o 
  12   6 -20      498.98      356.01    203.13 o 
   1   7 -20      893.01     1094.12    313.59 o 
   3   7 -20     3569.86     3708.11    249.84 o 
   5   7 -20      651.42      602.79    237.98 o 
   7   7 -20      619.39      596.07    229.47 o 
   9   7 -20     2703.93     2066.16    647.98 o 
  11   7 -20     1299.96     1022.72    278.88 o 
   0   8 -20      115.16       39.88    329.59 o 
   2   8 -20     1765.33     1502.37    446.02 o 
   4   8 -20     1773.95     1906.99    310.76 o 
   6   8 -20       27.46       23.27    232.00 o 
   8   8 -20     1656.86     1350.47    451.80 o 
  10   8 -20     2313.17     2210.86    485.15 o 
   1   9 -20      613.34      523.23    262.62 o 
   3   9 -20      775.34      553.88    264.61 o 
   5   9 -20      180.86      150.58    240.48 o 
   7   9 -20      638.45      419.82    198.46 o 
   9   9 -20      723.55      564.44    207.00 o 
   0  10 -20     1084.56      844.16    323.07 o 
   2  10 -20       38.02       50.57    265.84 o 
   4  10 -20      504.63      294.55    244.61 o 
   6  10 -20     1097.06     1333.79    249.31 o 
   3  11 -20      354.41      351.50    361.59 o 
   3   1 -19     1717.65     1811.85    196.67 o 
   5   1 -19     1107.95     1296.54    157.39 o 
   7   1 -19      221.04      309.94    201.35 o 
   9   1 -19      507.02      627.07    164.60 o 
  11   1 -19     1120.75      837.15    257.84 o 
  13   1 -19      410.08      279.49    159.82 o 
  15   1 -19      118.26      126.36    161.70 o 
   2   2 -19     1362.12     1564.26    264.61 o 
   4   2 -19     3416.89     3762.38    200.74 o 
   6   2 -19     1584.50     1780.25    195.37 o 
   8   2 -19      141.89      232.77    162.43 o 
  10   2 -19      597.38      547.41    149.94 o 
  12   2 -19     1691.62     1605.64    211.18 o 
  14   2 -19      127.90       84.59    158.91 o 
   1   3 -19     1396.18     1735.82    281.59 o 
   3   3 -19      440.12      498.94    270.51 o 
   5   3 -19      719.74      750.69    386.45 o 
   7   3 -19      688.92      815.88    152.42 o 
   9   3 -19       12.46       -0.80    156.74 o 
  11   3 -19      231.27      266.71    185.08 o 
  13   3 -19      331.87      462.00    205.09 o 
  15   3 -19       32.45      166.12    213.97 o 
   0   4 -19      559.39      302.51    201.35 o 
   2   4 -19      553.28      403.93    195.69 o 
   4   4 -19      290.22      575.24    275.44 o 
   6   4 -19      154.89       56.66    123.53 o 
   8   4 -19      992.18     1104.01    133.98 o 
  10   4 -19      983.47      874.51    156.85 o 
  12   4 -19      195.30      140.44    192.68 o 
  14   4 -19       87.46      167.99    210.63 o 
   1   5 -19      332.73      431.99    282.33 o 
   3   5 -19     2511.15     2846.19    294.39 o 
   5   5 -19     1201.00     1163.55    168.34 o 
   7   5 -19      692.89      701.80    226.93 o 
   9   5 -19     2454.92     2650.08    165.02 o 
  11   5 -19     1883.35     1909.39    305.24 o 
  13   5 -19       89.42       91.89    167.58 o 
   0   6 -19       43.65       82.21    285.28 o 
   2   6 -19     1385.45     1437.25    297.59 o 
   4   6 -19     2140.93     1960.80    210.92 o 
   6   6 -19        0.44      127.93    205.77 o 
   8   6 -19     2226.49     2016.13    218.43 o 
  10   6 -19     1981.45     1960.81    198.59 o 
  12   6 -19      395.07      382.39    192.04 o 
   1   7 -19      277.82      244.92    291.93 o 
   3   7 -19      455.77      520.59    230.02 o 
   5   7 -19      322.95      359.05    210.00 o 
   7   7 -19      840.70      888.96    216.23 o 
   9   7 -19      541.82      626.73    228.00 o 
  11   7 -19      150.08       77.34    169.57 o 
  13   7 -19      290.49       55.05    175.37 o 
   0   8 -19     1257.36     1265.93    319.50 o 
   2   8 -19      103.80       67.46    213.82 o 
   4   8 -19      293.40      329.99    215.78 o 
   6   8 -19     2986.16     2832.01    554.44 o 
   8   8 -19     1387.36     1595.13    223.39 o 
  10   8 -19      238.46      299.61    238.07 o 
  12   8 -19     1103.25     1083.79    255.03 o 
  -1   9 -19     2178.80      278.39    238.02 o 
   1   9 -19      765.96      847.54    221.27 o 
   3   9 -19      806.20      612.66    222.75 o 
   5   9 -19     3296.95     3107.37    533.15 o 
   7   9 -19     3191.43     3575.56    235.90 o 
   9   9 -19      549.73      310.47    196.83 o 
  11   9 -19     1591.85     1731.11    254.78 o 
   0  10 -19     1283.52     1100.94    211.84 o 
   2  10 -19      159.14      156.35    184.15 o 
   4  10 -19     1701.57     1338.84    206.15 o 
   6  10 -19     2811.81     1498.20    172.55 o 
   8  10 -19      817.50      685.31    358.27 o 
  10  10 -19      637.51      650.07    365.77 o 
  -1  11 -19      603.94      470.78    510.63 o 
   1  11 -19      112.95       80.36    269.12 o 
   3  11 -19      456.49      392.43    197.94 o 
   5  11 -19     1957.41     2320.64    250.44 o 
   7  11 -19     1099.47     1267.45    252.26 o 
   2  12 -19     1002.01      607.59    255.71 o 
   4  12 -19     1504.70     1611.78    257.62 o 
   2   0 -18     4753.58     4911.36    274.70 o 
   4   0 -18     8489.29     9002.06    223.99 o 
   6   0 -18      646.67      628.66    259.19 o 
   8   0 -18     3491.80     3553.86    272.98 o 
  10   0 -18     4746.46     5115.90    288.73 o 
  12   0 -18      116.32      147.93    208.98 o 
  14   0 -18     4677.95     2168.60    662.28 o 
  16   0 -18     3944.16     2463.34   1416.93 o 
   1   1 -18      941.52      775.11    185.10 o 
   3   1 -18     5126.00     5606.92    167.72 o 
   5   1 -18     4690.97     4709.10    162.70 o 
   7   1 -18     3255.10     3523.15    191.54 o 
   9   1 -18     4273.77     4537.36    197.46 o 
  11   1 -18     1290.02     1158.55    170.22 o 
  13   1 -18     1524.75     1490.73    216.13 o 
  15   1 -18     5007.33     4218.16   1073.48 o 
   2   2 -18     1181.23     1380.14    267.31 o 
   4   2 -18     2162.46     2569.04    186.41 o 
   6   2 -18     4216.82     4371.80    302.39 o 
   8   2 -18     2131.73     2272.04    179.98 o 
  10   2 -18      421.13      474.46    151.25 o 
  12   2 -18     2070.79     1186.19    140.10 o 
  14   2 -18     2406.60     1674.47    461.63 o 
  16   2 -18     1122.39      965.21    263.15 o 
   1   3 -18     2900.23     3119.41    272.73 o 
   3   3 -18      323.21      326.64    256.98 o 
   5   3 -18     6291.95     6500.58    240.73 o 
   7   3 -18     5719.82     5977.94    177.08 o 
   9   3 -18       62.21      167.24    172.14 o 
  11   3 -18     2630.94     2224.44    264.45 o 
  13   3 -18     2963.99     1804.81    335.65 o 
  15   3 -18      843.56      757.05    194.49 o 
   0   4 -18     6035.21     6804.96    301.04 o 
   2   4 -18      633.35      537.34    188.06 o 
   4   4 -18     2989.73     2882.99    196.53 o 
   6   4 -18     9340.76    10173.97    182.23 o 
   8   4 -18     2016.79     2252.21    232.93 o 
  10   4 -18      889.85      808.87    167.16 o 
  12   4 -18     3050.20     2678.55    400.95 o 
  14   4 -18     1100.07     1022.15    203.30 o 
   1   5 -18     3193.06     2838.31    287.01 o 
   3   5 -18       52.83       88.44    188.19 o 
   5   5 -18     1781.52     1474.18    255.13 o 
   7   5 -18     3454.55     3795.78    177.05 o 
   9   5 -18      253.00      232.67    163.41 o 
  11   5 -18     1041.46     1172.52    151.13 o 
  13   5 -18      827.67      890.88    172.87 o 
  15   5 -18      245.20       61.19    177.08 o 
   0   6 -18     1040.41     1070.98    284.30 o 
   2   6 -18     1257.63     1391.03    195.88 o 
   4   6 -18      288.92      453.46    194.75 o 
   6   6 -18      781.64      686.09    199.97 o 
   8   6 -18     2244.43     2408.38    230.04 o 
  10   6 -18     2434.15     2462.60    188.42 o 
  12   6 -18      243.59      181.55    138.16 o 
  14   6 -18      660.50      590.98    198.29 o 
  -1   7 -18     1140.95     1389.50    303.74 o 
   1   7 -18      886.30      928.25    203.78 o 
   3   7 -18     4059.97     4018.94    214.41 o 
   5   7 -18      591.27      536.30    201.03 o 
   7   7 -18     1903.13     1606.35    451.92 o 
   9   7 -18     6415.44     6751.96    235.94 o 
  11   7 -18     3878.77     4064.67    166.28 o 
  13   7 -18      436.31      326.30    170.39 o 
  -8   8 -18     1600.93     1418.05    365.53 o 
  -6   8 -18        0.03      -92.30    331.56 o 
   0   8 -18      308.85      262.11    205.12 o 
   2   8 -18     3074.11     2990.85    198.27 o 
   4   8 -18     1486.55     1469.40    173.41 o 
   6   8 -18      119.63       37.32    207.90 o 
   8   8 -18     3025.14     3072.65    223.66 o 
  10   8 -18     5181.05     5434.23    261.37 o 
  12   8 -18      218.84      100.85    236.68 o 
  -7   9 -18      129.89      120.37    352.97 o 
  -5   9 -18      343.39      306.94    333.77 o 
  -3   9 -18      646.70      461.52    320.73 o 
  -1   9 -18      958.01      747.44    220.74 o 
   1   9 -18     1120.95     1114.41    236.44 o 
   3   9 -18      981.09      877.60    176.67 o 
   5   9 -18      566.47      475.57    216.48 o 
   7   9 -18      875.60      765.73    219.98 o 
   9   9 -18     1529.01     1595.65    296.11 o 
  11   9 -18      428.80      555.52    238.36 o 
  -6  10 -18      765.37      532.17    362.33 o 
  -4  10 -18       46.18       23.14    334.27 o 
  -2  10 -18      818.36      605.57    201.58 o 
   0  10 -18     1726.05     1702.57    287.01 o 
   2  10 -18      529.37      535.78    183.66 o 
   4  10 -18      519.60      355.90    264.61 o 
   6  10 -18     1100.58     1118.20    226.25 o 
   8  10 -18      670.20      647.10    238.27 o 
  10  10 -18       82.76      107.25    241.11 o 
  -5  11 -18      453.08      107.07    364.79 o 
  -3  11 -18      244.55      114.70    340.91 o 
  -1  11 -18     1357.17     1053.09    277.52 o 
   1  11 -18      658.82      537.80    190.15 o 
   3  11 -18      391.63      277.03    183.43 o 
   5  11 -18     2069.04     1671.57    575.00 o 
   7  11 -18      999.32      768.21    234.94 o 
   9  11 -18      301.86      116.89    203.57 o 
  -2  12 -18      339.87      267.99    274.51 o 
   0  12 -18      303.15      193.75    189.85 o 
   2  12 -18       18.68       23.11    237.65 o 
   4  12 -18      955.75     1031.35    246.53 o 
   6  12 -18     1172.29     1110.42    204.09 o 
   8  12 -18       99.61      150.44    206.85 o 
   1  13 -18      427.44        4.43    565.89 o 
   3  13 -18      910.99      878.32    374.63 o 
   1   1 -17      925.02     1119.72    179.19 o 
   3   1 -17     5967.72     6747.99    272.73 o 
   5   1 -17     1867.43     1966.54    146.50 o 
   7   1 -17      447.72      427.07    227.07 o 
   9   1 -17      963.81      946.54    176.47 o 
  11   1 -17     1233.52      901.32    131.06 o 
  13   1 -17      323.45      421.55    176.01 o 
  15   1 -17      123.38      141.14    147.36 o 
  17   1 -17      490.46      304.34    144.63 o 
   0   2 -17     3464.46     2554.26    191.01 o 
   2   2 -17     3515.33     2831.17    190.76 o 
   4   2 -17     3617.27     3774.55    154.20 o 
   6   2 -17     2163.62     2245.56    140.19 o 
   8   2 -17     2105.67     1997.18    145.62 o 
  10   2 -17     1847.22     1729.14    168.14 o 
  12   2 -17     1232.64     1328.86    147.72 o 
  14   2 -17      117.47       59.27    175.59 o 
  16   2 -17      261.47      176.75    158.81 o 
   1   3 -17     1541.94     1800.07    253.28 o 
   3   3 -17     2763.42     2952.03    259.93 o 
   5   3 -17      728.22      794.15    146.32 o 
   7   3 -17     2472.80     2314.06    351.63 o 
   9   3 -17      295.86      260.74    132.05 o 
  11   3 -17      107.73      112.31    135.22 o 
  13   3 -17      192.12      241.63    172.61 o 
  15   3 -17      246.57      325.48    144.21 o 
   0   4 -17      378.81      517.65    255.99 o 
   2   4 -17      111.53      160.49    177.47 o 
   4   4 -17       91.27      193.56    177.61 o 
   6   4 -17      878.78     1045.70    119.72 o 
   8   4 -17     1489.44     1703.38    137.50 o 
  10   4 -17      949.62      842.12    145.77 o 
  12   4 -17      129.21      229.29    169.15 o 
  14   4 -17      382.49      333.28    156.50 o 
  16   4 -17     1188.77      939.26    157.19 o 
  -1   5 -17     2146.90     2291.87    275.68 o 
   1   5 -17       24.09       47.26    255.25 o 
   3   5 -17     1861.07     1682.21    226.82 o 
   5   5 -17      738.18      821.84    203.51 o 
   7   5 -17     1795.51     1882.68    133.82 o 
   9   5 -17     5607.53     6095.37    170.83 o 
  11   5 -17     2710.19     2849.56    175.19 o 
  13   5 -17      249.45      318.02    152.96 o 
  15   5 -17     2327.37     2009.67    455.58 o 
   0   6 -17      330.22      342.44    163.73 o 
   2   6 -17     2535.13     2708.20    191.70 o 
   4   6 -17     3560.70     3505.37    201.72 o 
   6   6 -17      339.21      391.60    190.41 o 
   8   6 -17     3051.41     3296.04    162.95 o 
  10   6 -17     4503.54     4941.37    153.64 o 
  12   6 -17     1150.62     1165.66    176.07 o 
  14   6 -17     1032.46      801.84    229.60 o 
  -9   7 -17      718.09      824.10    330.82 o 
  -7   7 -17      499.09      488.60    318.27 o 
  -5   7 -17      480.24      461.77    294.14 o 
  -1   7 -17      964.38     1029.38    284.79 o 
   1   7 -17      923.90     1075.27    194.50 o 
   3   7 -17     1991.00     2154.44    198.33 o 
   5   7 -17      342.01      341.87    191.94 o 
   7   7 -17     1239.73     1397.15    199.37 o 
   9   7 -17     1854.37     1818.25    173.34 o 
  11   7 -17      405.04      550.57    153.28 o 
  13   7 -17       95.90      152.07    144.52 o 
  15   7 -17     1276.23     1342.40    203.21 o 
  -8   8 -17      245.58      112.98    339.68 o 
  -6   8 -17     1343.37     1448.08    307.93 o 
  -4   8 -17      395.43      395.56    298.82 o 
  -2   8 -17      899.98      903.36    343.37 o 
   0   8 -17     1969.09     2312.64    225.52 o 
   2   8 -17     1671.88     1502.41    202.24 o 
   4   8 -17      341.61      399.57    200.47 o 
   6   8 -17     1753.56     2010.57    203.77 o 
   8   8 -17      680.35      861.49    207.81 o 
  10   8 -17       70.40       84.44    215.91 o 
  12   8 -17      873.50      532.83    344.06 o 
  14   8 -17      701.85      909.40    201.74 o 
  -9   9 -17      263.00      386.45    365.03 o 
  -7   9 -17     1677.42     1430.36    339.93 o 
  -5   9 -17     1842.78     1871.94    331.81 o 
  -3   9 -17      551.39      523.55    371.93 o 
  -1   9 -17     2053.17     1950.26    165.66 o 
   1   9 -17     2027.30     2286.58    212.52 o 
   3   9 -17      373.07      421.65    202.40 o 
   5   9 -17     2005.59     2221.13    210.51 o 
   7   9 -17     2182.00     2387.32    218.26 o 
   9   9 -17      353.71      342.85    177.74 o 
  11   9 -17     1965.48     2150.60    233.04 o 
  13   9 -17     2307.01     1977.21    284.79 o 
  -8  10 -17      669.48      669.27    362.08 o 
  -6  10 -17     1507.10     1461.86    341.40 o 
  -4  10 -17      169.59      189.29    317.28 o 
  -2  10 -17      824.29      424.59    274.54 o 
   0  10 -17     1783.89     1938.81    220.66 o 
   2  10 -17      302.19      297.44    170.15 o 
   4  10 -17      632.08      783.64    210.67 o 
   6  10 -17     1422.97     1422.54    216.59 o 
   8  10 -17     1210.65      993.88    442.69 o 
  10  10 -17      339.53      306.68    230.82 o 
  12  10 -17     1845.55     1842.41    250.69 o 
  -5  11 -17      282.81      340.91    344.11 o 
  -3  11 -17      299.03      298.89    233.99 o 
  -1  11 -17      412.58      282.91    190.89 o 
   1  11 -17      735.31      738.52    195.89 o 
   3  11 -17      938.44      847.72    180.76 o 
   5  11 -17     1150.55     1237.43    222.87 o 
   7  11 -17     1102.78     1116.78    228.09 o 
   9  11 -17      174.32      236.02    190.70 o 
  11  11 -17      807.85      592.03    208.47 o 
  -4  12 -17     1047.65      553.83    435.43 o 
  -2  12 -17     1261.56      905.13    458.41 o 
   0  12 -17      149.00      107.70    207.75 o 
   2  12 -17     1664.60     1329.49    387.72 o 
   4  12 -17     2256.94     2643.31    239.19 o 
   6  12 -17      698.95      772.41    233.05 o 
   8  12 -17      577.79      729.75    241.03 o 
  -3  13 -17     1928.29       15.26    369.22 o 
  -1  13 -17      743.26      412.05    197.42 o 
   1  13 -17      304.67      225.83    232.23 o 
   3  13 -17     3118.31     2828.67    756.21 o 
   5  13 -17     1551.12     1135.67    406.51 o 
   7  13 -17      238.67     -111.75    252.76 o 
   2   0 -16     9241.25     9383.34    222.27 o 
   4   0 -16    20299.39    21734.96    321.47 o 
   6   0 -16     1251.01     1154.43    179.93 o 
   8   0 -16     7360.08     7576.14    269.53 o 
  10   0 -16    17551.82    13170.77   2671.35 o 
  12   0 -16     2465.96     2307.55    180.55 o 
  14   0 -16     1835.38     1529.85    177.91 o 
  16   0 -16     4203.38     3842.91    608.97 o 
  18   0 -16     2848.18     1582.23    456.36 o 
   1   1 -16     5923.81     6708.96    203.56 o 
   3   1 -16     8748.48    10260.49    197.98 o 
   5   1 -16     5937.54     6247.99    141.38 o 
   7   1 -16     1045.75     1021.06    134.13 o 
   9   1 -16     9008.17     9134.41    163.19 o 
  11   1 -16     4937.05     4821.24    148.96 o 
  13   1 -16      667.06      700.91    146.88 o 
  15   1 -16     3044.22     2563.96    186.07 o 
  17   1 -16     3238.19     2588.90    396.53 o 
   0   2 -16     5162.24     5122.55    205.29 o 
   2   2 -16     2940.02     3346.85    256.48 o 
   4   2 -16      995.46     1255.60    168.83 o 
   6   2 -16     4748.33     4757.45    140.22 o 
   8   2 -16     3747.27     3740.83    163.00 o 
  10   2 -16     2473.15     2595.23    160.57 o 
  12   2 -16     2835.38     2664.04    130.06 o 
  14   2 -16     1374.57     1107.03    139.98 o 
  16   2 -16     1290.47      995.29    158.13 o 
   1   3 -16     8075.73     9053.75    287.25 o 
   3   3 -16     3161.63     3262.12    198.30 o 
   5   3 -16     3674.38     3864.04    149.85 o 
   7   3 -16     6986.98     7240.34    135.73 o 
   9   3 -16      728.20      704.34    133.21 o 
  11   3 -16     1729.49     1732.72    137.30 o 
  13   3 -16     3476.70     3676.25    150.69 o 
  15   3 -16      759.73      638.61    139.18 o 
  17   3 -16      289.67      251.09    160.96 o 
   0   4 -16    10472.83    11618.10    311.13 o 
   2   4 -16     6356.40     6764.69    198.32 o 
   4   4 -16      249.97      305.25    187.18 o 
   6   4 -16     8503.00     9276.68    151.34 o 
   8   4 -16     3018.40     2971.40    159.71 o 
  10   4 -16      227.14      251.23    129.14 o 
  12   4 -16     3912.58     3970.42    145.79 o 
  14   4 -16     2133.82     2180.99    178.80 o 
  16   4 -16       21.54        3.22    146.16 o 
  -1   5 -16     4777.98     5094.98    287.50 o 
   1   5 -16     2876.68     3076.68    185.97 o 
   3   5 -16        0.14      117.73    172.57 o 
   5   5 -16     4333.06     4562.86    195.06 o 
   7   5 -16     7905.70     8647.37    200.74 o 
   9   5 -16      780.51      928.79    132.00 o 
  11   5 -16      766.79      807.64    142.87 o 
  13   5 -16     1887.49     2172.65    185.10 o 
  15   5 -16      326.23      197.67    151.11 o 
  17   5 -16     1488.99     1400.37    428.27 o 
 -12   6 -16      320.13      594.69    351.74 o 
 -10   6 -16     1699.64     1568.69    325.41 o 
  -8   6 -16     1643.55     1586.90    307.68 o 
  -6   6 -16      301.98      220.79    277.16 o 
  -4   6 -16     1564.50     1526.11    276.42 o 
   0   6 -16     2331.47     2081.64    186.39 o 
   2   6 -16      886.78      866.12    180.84 o 
   4   6 -16     4447.32     4523.64    194.40 o 
   6   6 -16     2527.00     2596.02    189.37 o 
   8   6 -16     3485.90     3605.30    139.66 o 
  10   6 -16     3635.32     3728.34    144.94 o 
  12   6 -16      503.19      513.74    170.81 o 
  14   6 -16     1223.63      985.73    161.03 o 
  16   6 -16     3504.63     2280.05    627.99 o 
 -11   7 -16     2007.27     1673.06    347.07 o 
  -9   7 -16     4554.32     3595.46    244.67 o 
  -7   7 -16     1406.77     1134.98    216.36 o 
  -5   7 -16     1048.43      912.22    281.10 o 
  -3   7 -16     8652.89     8536.11    385.96 o 
  -1   7 -16     3405.28     3581.72    201.26 o 
   1   7 -16      459.00      523.38    181.68 o 
   3   7 -16     5763.19     6126.12    201.03 o 
   5   7 -16     2342.57     2373.41    358.76 o 
   7   7 -16     2037.42     1967.28    196.14 o 
   9   7 -16     5829.44     6043.87    150.96 o 
  11   7 -16     4324.38     4519.78    155.52 o 
  13   7 -16      609.82      828.94    158.75 o 
  15   7 -16     2972.30     3064.44    199.66 o 
 -10   8 -16     2763.58     2699.98    357.90 o 
  -8   8 -16     2697.02     2266.76    336.48 o 
  -6   8 -16      162.82      179.19    294.64 o 
  -4   8 -16     4952.85     4557.89    306.94 o 
  -2   8 -16     5282.96     5535.11    288.29 o 
   0   8 -16      346.71      410.72    169.14 o 
   2   8 -16     2931.27     2839.49    198.83 o 
   4   8 -16     3437.02     3405.15    823.24 o 
   6   8 -16      212.74      377.86    190.81 o 
   8   8 -16     3616.99     3120.30    532.66 o 
  10   8 -16     4449.71     4615.95    219.22 o 
  12   8 -16      376.78      389.85    156.05 o 
  14   8 -16     2309.79     2049.98    404.42 o 
  -9   9 -16     1026.12     1112.58    351.25 o 
  -7   9 -16      106.39      237.28    316.30 o 
  -5   9 -16      937.60      746.56    304.73 o 
  -3   9 -16     1497.36     1455.24    171.76 o 
  -1   9 -16     1171.22     1331.12    174.97 o 
   1   9 -16     1049.87     1128.54    190.78 o 
   3   9 -16      785.24      837.60    192.11 o 
   5   9 -16     1318.86     1418.53    203.71 o 
   7   9 -16      924.24     1025.38    165.11 o 
   9   9 -16     1568.33     1593.71    212.50 o 
  11   9 -16      701.18      913.22    218.95 o 
  13   9 -16      443.26      562.80    233.83 o 
  15   9 -16     1237.92     -176.24    253.28 o 
  -8  10 -16      319.22      350.51    339.93 o 
  -6  10 -16      981.43      738.19    321.47 o 
  -4  10 -16      280.09      368.97    297.59 o 
  -2  10 -16      401.58      445.93    192.34 o 
   0  10 -16     1549.60     1367.92    184.50 o 
   2  10 -16      596.56      604.59    161.78 o 
   4  10 -16     1214.98     1145.35    166.43 o 
   6  10 -16     1264.74     1479.14    209.41 o 
   8  10 -16     1090.50     1088.82    217.28 o 
  10  10 -16        4.55       -8.67    175.67 o 
  12  10 -16     1097.19      527.52    193.79 o 
  -7  11 -16      881.19      593.46    347.31 o 
  -5  11 -16      876.96      719.73    328.61 o 
  -3  11 -16      614.66      504.43    179.88 o 
  -1  11 -16     1525.67     1565.04    166.15 o 
   1  11 -16     1562.83     1455.84    184.72 o 
   3  11 -16      131.44      120.58    166.06 o 
   5  11 -16     2053.10     2289.25    213.38 o 
   7  11 -16      666.01      751.96    218.00 o 
   9  11 -16      372.24      335.41    225.74 o 
  11  11 -16      889.81      878.90    238.87 o 
  -6  12 -16      684.14      507.80    356.91 o 
  -4  12 -16       63.44      117.59    191.13 o 
  -2  12 -16      213.71      243.11    176.49 o 
   0  12 -16     1031.31      957.90    176.70 o 
   2  12 -16      125.57      107.77    162.55 o 
   4  12 -16      168.99      182.06    203.05 o 
   6  12 -16      839.75      784.54    224.53 o 
   8  12 -16      187.81      296.36    230.12 o 
  10  12 -16      741.63      811.89    244.91 o 
  -5  13 -16       91.16       86.64    359.62 o 
  -3  13 -16      197.92      199.64    241.31 o 
  -1  13 -16       67.33      116.61    216.20 o 
   1  13 -16      260.57      309.32    200.00 o 
   3  13 -16      714.32      426.26    169.73 o 
   5  13 -16      381.44      264.90    166.19 o 
   7  13 -16       47.83      108.61    238.50 o 
   9  13 -16      627.18      750.16    252.61 o 
  -2  14 -16      657.25      327.03    230.31 o 
   0  14 -16      181.21      161.56    228.43 o 
   2  14 -16     1728.74      981.50    192.08 o 
   4  14 -16     2400.81     2272.86    685.83 o 
   6  14 -16      246.69      175.01    158.12 o 
   1   1 -15     1311.86     1657.55    169.35 o 
   3   1 -15     3189.01     3373.50    169.07 o 
   5   1 -15     4058.75     4203.40    144.25 o 
   7   1 -15     3922.55     4347.91    139.91 o 
   9   1 -15     2481.20     2531.12    158.70 o 
  11   1 -15     1732.57     1666.72    123.61 o 
  13   1 -15     1431.28     1446.92    135.95 o 
  15   1 -15      336.95      334.87    123.36 o 
  17   1 -15      488.83      376.63    133.06 o 
   0   2 -15      496.87      623.98    232.61 o 
   2   2 -15     6883.46     7662.16    185.48 o 
   4   2 -15    12869.79    13758.33    191.97 o 
   6   2 -15     2767.09     2823.48    127.97 o 
   8   2 -15      980.18     1027.49    146.43 o 
  10   2 -15     5613.75     5679.22    148.35 o 
  12   2 -15     1445.25     1531.92    142.13 o 
  14   2 -15      437.14      388.97    122.64 o 
  16   2 -15     1889.43     1933.95    204.79 o 
  18   2 -15      379.93      229.69    134.51 o 
  -1   3 -15      561.21      771.42    232.36 o 
   1   3 -15     1619.26     2028.98    241.96 o 
   3   3 -15     3185.04     3177.62    142.24 o 
   5   3 -15     1527.22     1654.67    136.74 o 
   7   3 -15     1745.16     1948.04    122.15 o 
   9   3 -15     1745.74     1860.68    126.16 o 
  11   3 -15      787.37      829.93    149.62 o 
  13   3 -15      936.76      936.79    126.53 o 
  15   3 -15       64.45      190.78    134.29 o 
  17   3 -15      288.95      262.82    161.39 o 
   0   4 -15     2406.19     2701.46    310.64 o 
   2   4 -15       99.36      122.15    164.33 o 
   4   4 -15     2381.74     2284.63    124.56 o 
   6   4 -15     1013.01     1062.32    138.17 o 
   8   4 -15     1076.82     1234.64    122.42 o 
  10   4 -15      994.94     1276.89    157.16 o 
  12   4 -15        7.80      161.43    159.41 o 
  14   4 -15     1110.49     1145.53    145.88 o 
  16   4 -15     1050.38      829.85    141.51 o 
  18   4 -15      795.98      284.79    366.51 o 
 -11   5 -15     1025.06     1005.02    223.01 o 
  -9   5 -15     2252.08     2279.07    299.31 o 
  -7   5 -15      781.55      621.77    270.51 o 
  -5   5 -15     2565.98     2313.28    271.99 o 
  -1   5 -15     1222.82     1626.53    248.85 o 
   1   5 -15      586.90      487.86    169.87 o 
   3   5 -15     5310.06     5871.42    191.60 o 
   5   5 -15     4246.01     4338.54    185.86 o 
   7   5 -15      704.43      899.09    123.29 o 
   9   5 -15     4429.44     4557.02    155.87 o 
  11   5 -15     3739.48     3612.76    186.19 o 
  13   5 -15      207.09      177.26    122.29 o 
  15   5 -15     3587.86     3422.04    333.69 o 
  17   5 -15     3948.33     2949.48    487.19 o 
 -12   6 -15       38.89       71.14    233.35 o 
 -10   6 -15     1991.18     1966.46    315.07 o 
  -8   6 -15     2233.40     2251.75    208.49 o 
  -6   6 -15      309.74      391.13    268.30 o 
  -4   6 -15     2088.03     2012.98    265.10 o 
  -2   6 -15     5347.55     5743.97    652.78 o 
   0   6 -15      330.48      313.14    186.41 o 
   2   6 -15     3794.03     3787.60    166.03 o 
   4   6 -15     7457.42     7943.73    276.55 o 
   6   6 -15      161.62      255.44    177.41 o 
   8   6 -15     2642.11     2635.64    119.75 o 
  10   6 -15     5148.93     5443.14    165.47 o 
  12   6 -15      775.40      913.69    161.89 o 
  14   6 -15     1728.11     1168.72    151.65 o 
  16   6 -15     4508.61     4198.02    686.58 o 
 -11   7 -15      286.23      255.25    330.82 o 
  -9   7 -15     1463.62     1317.62    304.73 o 
  -7   7 -15     1135.98     1204.15    211.19 o 
  -5   7 -15      277.23      331.56    267.81 o 
  -3   7 -15     1499.04     1489.18    269.28 o 
  -1   7 -15     1241.94     1420.97    159.31 o 
   1   7 -15     1307.62     1380.09    179.73 o 
   3   7 -15     2079.98     2228.04    183.96 o 
   5   7 -15      576.56      525.99    179.19 o 
   7   7 -15     1945.16     2194.99    183.54 o 
   9   7 -15     3228.95     3391.84    140.47 o 
  11   7 -15      890.23      957.99    127.54 o 
  13   7 -15       38.17       17.29    149.93 o 
  15   7 -15     1428.67     1139.54    270.01 o 
 -10   8 -15        8.63      108.06    325.65 o 
  -8   8 -15      976.21      919.60    289.47 o 
  -6   8 -15     2842.88     2578.14    291.44 o 
  -4   8 -15      955.05      999.85    281.59 o 
  -2   8 -15      176.52      172.15    134.36 o 
   0   8 -15     3817.72     3784.63    175.30 o 
   2   8 -15     2899.38     3108.81    176.61 o 
   4   8 -15      563.96      664.72    184.23 o 
   6   8 -15     2322.52     2522.00    188.54 o 
   8   8 -15     2992.16     2827.28    259.93 o 
  10   8 -15       87.40      251.53    199.46 o 
  12   8 -15      840.76      888.77    149.28 o 
  14   8 -15      381.64      312.64    145.75 o 
  16   8 -15       92.22      106.99    177.92 o 
 -11   9 -15      836.69      659.43    343.37 o 
  -9   9 -15      431.70      507.55    317.53 o 
  -7   9 -15     2448.27     2282.76    308.67 o 
  -5   9 -15     3525.61     3408.88    306.45 o 
  -3   9 -15     1831.17     1704.90    197.20 o 
  -1   9 -15     3829.15     4134.32    178.28 o 
   1   9 -15     6186.46     6542.90    216.21 o 
   3   9 -15     2912.19     2657.21    182.64 o 
   5   9 -15      485.97      546.83    190.41 o 
   7   9 -15     3038.95     2980.18    183.01 o 
   9   9 -15      715.13      766.83    164.29 o 
  11   9 -15      574.49      622.11    208.20 o 
  13   9 -15      968.21      784.95    305.76 o 
  15   9 -15      574.30      490.93    174.14 o 
 -10  10 -15      221.88      269.53    353.47 o 
  -8  10 -15      712.93      695.36    329.59 o 
  -6  10 -15     4155.65     3666.35    324.91 o 
  -4  10 -15     1798.54     1801.00    212.52 o 
  -2  10 -15      850.50      942.93    153.14 o 
   0  10 -15     4974.13     5495.00    274.41 o 
   2  10 -15     2076.69     2383.56    154.48 o 
   4  10 -15      156.54      189.06    177.45 o 
   6  10 -15     1215.66     1140.17    196.84 o 
   8  10 -15     1538.76     1372.05    224.61 o 
  10  10 -15      253.75      234.69    174.02 o 
  12  10 -15      625.48      470.94    185.81 o 
  14  10 -15      547.48      500.49    203.96 o 
  -9  11 -15      389.88      224.49    350.76 o 
  -7  11 -15     1802.64     1746.16    330.57 o 
  -5  11 -15      955.76      941.26    309.65 o 
  -3  11 -15       33.98      235.70    173.21 o 
  -1  11 -15     1528.83     1680.40    183.03 o 
   1  11 -15     2205.60     1983.99    155.64 o 
   3  11 -15     1264.05     1437.99    155.49 o 
   5  11 -15      310.61      238.11    172.29 o 
   7  11 -15      548.74      559.37    209.95 o 
   9  11 -15     1175.06     1330.86    181.96 o 
  11  11 -15     1297.28     1022.99    403.49 o 
  13  11 -15      245.07      148.07    175.38 o 
  -8  12 -15     1794.48     1159.35    365.28 o 
  -6  12 -15      576.46      561.46    341.40 o 
  -4  12 -15      630.78      716.71    188.44 o 
  -2  12 -15     1149.68     1190.05    232.49 o 
   0  12 -15      576.15      592.28    175.75 o 
   2  12 -15     2574.79     2473.52    267.75 o 
   4  12 -15     2740.07     2179.21    216.31 o 
   6  12 -15      117.29      147.69    149.37 o 
   8  12 -15     2008.98     1885.00    306.86 o 
  10  12 -15     3940.47     3863.70   1295.70 o 
  12  12 -15     1154.85      536.96    263.37 o 
  -5  13 -15      383.75      455.75    242.28 o 
  -3  13 -15     1775.93     1966.34    326.76 o 
  -1  13 -15     1049.09      994.04    195.84 o 
   1  13 -15     1071.50     1097.97    182.96 o 
   3  13 -15     4826.46     4805.99    609.42 o 
   5  13 -15     2155.06     1947.78    270.13 o 
   7  13 -15      520.77      211.72    143.35 o 
   9  13 -15     4371.82     3143.41   1111.82 o 
  -4  14 -15      976.92     1004.22    207.90 o 
  -2  14 -15      876.19      772.56    236.73 o 
   0  14 -15      501.76      474.22    193.60 o 
   2  14 -15     2115.92     1873.63    213.28 o 
   4  14 -15     1476.27     1025.26    373.88 o 
   6  14 -15      568.12      468.41    162.98 o 
   8  14 -15     1955.25     1300.93    512.53 o 
  -1  15 -15      643.59      303.04    245.65 o 
   1  15 -15     1716.23     1332.34    236.76 o 
   3  15 -15      631.94      427.29    218.64 o 
   5  15 -15      462.00      370.21    183.78 o 
   2   0 -14    11616.75    11760.13    269.78 o 
   4   0 -14    14879.79    16600.84    239.50 o 
   6   0 -14      786.83      914.93    222.52 o 
   8   0 -14    18315.81    19431.13    223.94 o 
  10   0 -14    25366.76    26804.70    311.01 o 
  12   0 -14     2748.91     2756.20    201.11 o 
  14   0 -14     4481.01     3978.02    379.56 o 
  16   0 -14     8628.82     6998.07   1049.20 o 
  18   0 -14     6370.82     5036.17   1660.87 o 
   1   1 -14     4933.45     5112.86    146.43 o 
   3   1 -14    10767.95    11812.51    273.71 o 
   5   1 -14     5493.65     5455.61    133.56 o 
   7   1 -14     1917.65     1980.20    140.12 o 
   9   1 -14    20443.53    21282.36    368.84 o 
  11   1 -14    13943.64    13555.24    590.32 o 
  13   1 -14      301.09      338.59    122.15 o 
  15   1 -14     5306.20     4646.48    307.83 o 
  17   1 -14     4717.09     4500.91    138.90 o 
  19   1 -14     1981.64     1899.00    256.17 o 
   0   2 -14    12409.58    13639.95    303.74 o 
   2   2 -14    11452.29    11988.78    203.32 o 
   4   2 -14     4797.40     4862.00    123.92 o 
   6   2 -14     2672.70     2766.68    124.72 o 
   8   2 -14     9151.26     9497.00    234.93 o 
  10   2 -14     3522.22     3726.77    138.20 o 
  12   2 -14     3846.93     4077.96    139.15 o 
  14   2 -14      386.02      431.82    118.37 o 
  16   2 -14     1230.74     1168.01    124.93 o 
  18   2 -14     1819.14     1700.65    154.27 o 
  -1   3 -14     5400.34     6080.30    265.35 o 
   1   3 -14    11942.29    13062.03    758.62 o 
   3   3 -14     2394.04     2404.08    119.43 o 
   5   3 -14     2509.69     2744.50    135.68 o 
   7   3 -14    13268.05    14280.43    155.04 o 
   9   3 -14     5401.82     5478.53    151.02 o 
  11   3 -14     1183.27     1153.67    110.42 o 
  13   3 -14     4209.06     4085.43    183.61 o 
  15   3 -14      251.77      350.58    146.06 o 
  17   3 -14      603.06      519.52    144.89 o 
 -12   4 -14     2260.60     2466.88    318.02 o 
 -10   4 -14      646.43     1028.40    280.36 o 
  -8   4 -14      771.45      630.13    266.08 o 
  -6   4 -14     8430.90     8178.45    291.93 o 
  -4   4 -14     5288.96     4859.91    268.05 o 
   0   4 -14     5445.98     5495.36    697.70 o 
   2   4 -14     8302.65     8840.60    195.22 o 
   4   4 -14     2420.29     2706.75    136.38 o 
   6   4 -14    10103.57    10588.60    146.28 o 
   8   4 -14     5275.74     5446.91    149.59 o 
  10   4 -14      376.78      428.41    125.50 o 
  12   4 -14     2561.87     2468.78    136.06 o 
  14   4 -14     2257.36     2451.86    142.10 o 
  16   4 -14       17.19       20.36    136.70 o 
  18   4 -14     1226.66      946.28    162.40 o 
 -13   5 -14     1698.65     1459.40    247.13 o 
 -11   5 -14     1233.08     1228.76    221.29 o 
  -9   5 -14      300.28      297.84    278.88 o 
  -7   5 -14     3344.70     3391.40    268.79 o 
  -5   5 -14     3572.11     3289.01    261.65 o 
  -3   5 -14     2468.69     2294.58    303.50 o 
  -1   5 -14     1425.49     1494.21    139.29 o 
   1   5 -14     9948.48    10553.71    205.29 o 
   3   5 -14     1530.26     1645.34    141.94 o 
   5   5 -14     1920.93     1886.58    137.85 o 
   7   5 -14     8835.94     9006.00    202.36 o 
   9   5 -14     1118.28     1187.99    142.96 o 
  11   5 -14      985.25     1132.00    147.78 o 
  13   5 -14     2277.85     2261.88    139.29 o 
  15   5 -14      742.51      635.46    141.75 o 
  17   5 -14      696.45      598.28    120.65 o 
 -12   6 -14      278.64      388.91    321.47 o 
 -10   6 -14      822.80      827.30    293.65 o 
  -8   6 -14     1547.23     1472.45    281.59 o 
  -6   6 -14      923.02      946.68    255.50 o 
  -4   6 -14     6376.77     5656.44    279.13 o 
  -2   6 -14     4003.36     4475.72    262.40 o 
   0   6 -14     2311.34     2412.88    153.88 o 
   2   6 -14     1560.69     1765.11    174.22 o 
   4   6 -14     6295.96     6730.73    192.50 o 
   6   6 -14     1178.19     1136.50    141.45 o 
   8   6 -14     1675.15     1677.99    124.98 o 
  10   6 -14     4852.45     5033.83    158.96 o 
  12   6 -14      885.71      874.10    105.58 o 
  14   6 -14     1409.16     1511.13    188.01 o 
  16   6 -14     2366.22     2172.91    159.18 o 
 -13   7 -14      418.65      437.89    246.64 o 
 -11   7 -14      699.41      844.04    313.84 o 
  -9   7 -14     2170.63     2235.50    297.84 o 
  -7   7 -14      590.99      606.75    276.18 o 
  -5   7 -14     2205.13     2175.69    269.28 o 
  -3   7 -14    11632.89    11398.61    678.50 o 
  -1   7 -14     4276.29     4377.67    144.74 o 
   1   7 -14      694.70      651.38    153.72 o 
   3   7 -14    16161.22    16896.06    291.68 o 
   5   7 -14     8201.22     9017.27    201.10 o 
   7   7 -14      722.36      770.99    175.12 o 
   9   7 -14     6139.16     6485.51    143.46 o 
  11   7 -14     5038.66     5242.08    240.97 o 
  13   7 -14      452.80      454.41    116.78 o 
  15   7 -14     3873.18     3505.79    350.04 o 
  17   7 -14     4886.39     4451.32    666.78 o 
 -12   8 -14      158.33      234.33    336.24 o 
 -10   8 -14     2168.47     1889.17    317.53 o 
  -8   8 -14     1979.73     1632.69    211.93 o 
  -6   8 -14      297.84      270.51    271.75 o 
  -4   8 -14     6359.28     5787.39    298.08 o 
  -2   8 -14     8337.70     8763.78    465.53 o 
   0   8 -14      905.60     1017.50    131.65 o 
   2   8 -14     5497.70     5968.53    321.53 o 
   4   8 -14     6561.93     6807.58    192.98 o 
   6   8 -14     2512.87     2687.87    155.55 o 
   8   8 -14     3299.47     3203.74    142.78 o 
  10   8 -14     6722.47     7273.27    140.17 o 
  12   8 -14      830.34      864.96    129.42 o 
  14   8 -14     2023.05     1808.39    201.61 o 
  16   8 -14     4357.62     3229.66    420.24 o 
 -11   9 -14     1063.71     1090.43    334.76 o 
  -9   9 -14      510.44      544.97    305.71 o 
  -7   9 -14      399.83      277.90    293.65 o 
  -5   9 -14     1747.22     1644.50    277.65 o 
  -3   9 -14     2379.74     2036.71    623.61 o 
  -1   9 -14     1635.26     1589.59    154.03 o 
   1   9 -14     1553.08     1497.29    161.44 o 
   3   9 -14     2290.71     2557.79    170.69 o 
   5   9 -14     2643.20     3070.42    191.28 o 
   7   9 -14     1612.67     1738.19    191.54 o 
   9   9 -14     1948.63     2021.08    210.18 o 
  11   9 -14      585.12      465.87    145.40 o 
  13   9 -14      914.97      601.20    181.30 o 
  15   9 -14     1458.61     1386.19    165.55 o 
 -10  10 -14      270.09      347.31    237.53 o 
  -8  10 -14      259.34      206.52    305.96 o 
  -6  10 -14     1918.00     1625.30    295.38 o 
  -4  10 -14     1142.97     1177.06    200.07 o 
  -2  10 -14      104.60      158.12    167.75 o 
   0  10 -14     1602.74     1638.56    179.70 o 
   2  10 -14     1714.23     1750.78    141.68 o 
   4  10 -14      206.24      259.30    161.45 o 
   6  10 -14     2429.06     2456.38    167.96 o 
   8  10 -14     2171.66     2080.34    217.12 o 
  10  10 -14      296.98      290.65    141.75 o 
  12  10 -14      922.12      868.62    153.37 o 
  14  10 -14     1347.59      959.20    199.03 o 
  -9  11 -14      184.84       48.00    327.87 o 
  -7  11 -14     1077.45     1135.72    312.85 o 
  -5  11 -14     2252.55     2075.82    176.16 o 
  -3  11 -14     1207.97      945.51    326.16 o 
  -1  11 -14     1561.47     1497.24    149.07 o 
   1  11 -14     2388.15     2286.24    165.56 o 
   3  11 -14      953.65     1038.55    168.05 o 
   5  11 -14     1749.74     1778.78    174.01 o 
   7  11 -14     1452.15     1402.92    210.33 o 
   9  11 -14      662.67      612.73    164.56 o 
  11  11 -14      434.03      432.95    172.57 o 
  13  11 -14     1541.64      972.55    311.97 o 
  -8  12 -14      253.78      132.92    334.76 o 
  -6  12 -14     1176.91      907.05    319.25 o 
  -4  12 -14      755.48      735.75    177.40 o 
  -2  12 -14      292.09      331.26    156.56 o 
   0  12 -14     1168.38     1002.06    169.42 o 
   2  12 -14      644.14      616.82    169.51 o 
   4  12 -14      129.27       71.57    149.98 o 
   6  12 -14     1017.92      891.83    130.33 o 
   8  12 -14      313.18      330.56    166.25 o 
  10  12 -14      133.27      207.24    179.21 o 
  12  12 -14      516.65      296.92    150.70 o 
  -7  13 -14      165.80      -55.63    241.47 o 
  -5  13 -14        5.60       30.89    188.97 o 
  -3  13 -14      123.67      182.87    225.54 o 
  -1  13 -14      264.30      239.52    197.14 o 
   1  13 -14       70.88      100.32    155.54 o 
   3  13 -14      322.86      281.30    185.02 o 
   5  13 -14      171.92      173.68    159.99 o 
   7  13 -14      110.69       89.73    143.22 o 
   9  13 -14      321.23      261.53    160.17 o 
  11  13 -14      591.48      270.05    168.26 o 
  -6  14 -14       77.65      265.09    249.81 o 
  -4  14 -14     1189.90     1216.05    196.15 o 
  -2  14 -14      959.56      788.56    247.18 o 
   0  14 -14       17.65      -32.02    165.97 o 
   2  14 -14     1317.37     1172.01    186.83 o 
   4  14 -14     2552.51     2595.52    274.63 o 
   6  14 -14      111.11      133.93    160.22 o 
   8  14 -14      983.29      604.03    162.02 o 
  10  14 -14     1891.39     1172.64    366.90 o 
  -3  15 -14     1642.67     1425.69    239.62 o 
  -1  15 -14      504.20      497.20    209.52 o 
   1  15 -14      446.84      463.74    221.44 o 
   3  15 -14     2442.74     1652.45    353.75 o 
   5  15 -14     1195.90     1127.09    253.13 o 
   7  15 -14      286.97      130.58    162.71 o 
   2  16 -14      552.84      144.98    360.11 o 
   1   1 -13     1229.34     1486.59    152.29 o 
   3   1 -13     4632.65     4904.49    144.82 o 
   5   1 -13      938.43     1062.48    134.40 o 
   7   1 -13     1133.06     1294.48    136.63 o 
   9   1 -13     8384.90     8728.67    136.26 o 
  11   1 -13     6670.82     5960.35    498.84 o 
  13   1 -13      220.85      248.51    116.28 o 
  15   1 -13     2079.58     1829.94    199.48 o 
  17   1 -13     1711.99     1688.72    142.60 o 
  19   1 -13      398.76      327.82    156.20 o 
   0   2 -13     1918.16     2211.62    170.09 o 
   2   2 -13     2753.53     3014.32    120.78 o 
   4   2 -13     2197.53     2454.26    120.82 o 
   6   2 -13     3694.71     3738.08    125.04 o 
   8   2 -13     4152.67     4342.05    124.92 o 
  10   2 -13    10128.76    10443.50    152.37 o 
  12   2 -13     2642.55     2646.97    114.04 o 
  14   2 -13     1571.15     1451.48    123.49 o 
  16   2 -13     2756.15     2825.64    140.54 o 
  18   2 -13      557.43      512.67    136.28 o 
 -11   3 -13     2307.94     2282.51    284.05 o 
  -9   3 -13     1095.86     1182.73    261.65 o 
  -7   3 -13     1840.31     1655.83    252.05 o 
  -5   3 -13     2884.10     2963.60    245.90 o 
  -1   3 -13      236.33      218.58    212.92 o 
   1   3 -13      605.90      448.47    152.55 o 
   3   3 -13      362.92      372.19    106.53 o 
   5   3 -13      887.88      916.74    103.79 o 
   7   3 -13     2861.15     2944.32    109.53 o 
   9   3 -13      609.03      658.42    115.70 o 
  11   3 -13      763.65      710.81    127.05 o 
  13   3 -13     1454.24     1488.57    111.90 o 
  15   3 -13     1047.27     1112.97    120.73 o 
  17   3 -13      387.81      391.36    129.02 o 
  19   3 -13      383.09      356.99    159.14 o 
 -14   4 -13      523.67      579.18    230.15 o 
 -12   4 -13      358.47      460.79    297.84 o 
 -10   4 -13      105.04      157.78    274.21 o 
  -8   4 -13      543.95      480.97    258.21 o 
  -6   4 -13       44.88      235.56    239.75 o 
  -4   4 -13     2072.12     1881.05    243.93 o 
  -2   4 -13     2558.07     2961.13    402.57 o 
   0   4 -13     1081.26      950.52    158.91 o 
   2   4 -13     1808.57     1994.55    137.21 o 
   4   4 -13      739.74      818.42    126.91 o 
   6   4 -13      689.70      793.08    112.95 o 
   8   4 -13      261.15      303.78    103.78 o 
  10   4 -13      897.92      923.25    124.16 o 
  12   4 -13     1134.19     1149.56    112.69 o 
  14   4 -13      177.40      190.98    118.36 o 
  16   4 -13      378.68      424.34    135.38 o 
  18   4 -13      368.02      447.36    143.87 o 
 -15   5 -13     1578.75     1315.90    352.73 o 
 -13   5 -13     1028.71      782.01    318.27 o 
 -11   5 -13      468.70      271.01    287.01 o 
  -9   5 -13     2035.70     1866.28    270.51 o 
  -7   5 -13       33.07       70.15    177.23 o 
  -5   5 -13     1754.00     1780.13    245.65 o 
  -3   5 -13     8633.71     8062.52    281.84 o 
  -1   5 -13     3083.14     2949.16    125.08 o 
   1   5 -13        4.92       34.17    160.29 o 
   3   5 -13    11137.91    11227.75    182.45 o 
   5   5 -13     8108.15     8764.35    152.62 o 
   7   5 -13       65.26       88.32    102.60 o 
   9   5 -13     5157.84     5752.59    133.02 o 
  11   5 -13     8346.94     8571.97    211.35 o 
  13   5 -13       14.65       55.05    129.33 o 
  15   5 -13     3124.43     3156.85    146.11 o 
  17   5 -13     2421.38     2213.46    181.01 o 
 -14   6 -13      939.35      676.90    246.15 o 
 -12   6 -13      214.98      250.08    305.47 o 
 -10   6 -13     2158.16     2099.14    284.30 o 
  -8   6 -13     1414.84     1341.99    193.96 o 
  -6   6 -13        9.42      113.97    249.59 o 
  -4   6 -13     4061.94     3897.23    266.58 o 
  -2   6 -13     9290.59     9646.99    536.32 o 
   0   6 -13       67.98       87.92    138.93 o 
   2   6 -13     5082.16     5650.63    181.49 o 
   4   6 -13    12822.10    13791.39    234.95 o 
   6   6 -13      639.80      813.94    133.26 o 
   8   6 -13     3994.78     3911.84    128.58 o 
  10   6 -13    10734.03    10916.99    173.89 o 
  12   6 -13     3067.26     3302.83    121.99 o 
  14   6 -13     1365.06     1289.34    125.03 o 
  16   6 -13     3943.72     3579.37    263.46 o 
  18   6 -13     1980.66     1736.94    167.93 o 
 -13   7 -13      474.42      656.96    328.36 o 
 -11   7 -13      218.51      275.44    298.08 o 
  -9   7 -13     1136.30      956.52    197.66 o 
  -7   7 -13      712.42      605.03    263.62 o 
  -5   7 -13      854.54      794.56    181.66 o 
  -3   7 -13     1048.32      694.62    281.04 o 
  -1   7 -13      805.45      763.56    146.83 o 
   1   7 -13      859.72      750.98    145.13 o 
   3   7 -13     4279.80     4601.49    179.71 o 
   5   7 -13     1816.80     1996.13    145.46 o 
   7   7 -13      825.20      705.15    141.33 o 
   9   7 -13     4148.79     4118.72    125.61 o 
  11   7 -13     3296.54     3240.96    113.73 o 
  13   7 -13      266.36      304.56    118.75 o 
  15   7 -13     1261.35     1068.72    132.94 o 
  17   7 -13     1564.72     1427.27    165.94 o 
 -12   8 -13     1124.70     1197.75    328.85 o 
 -10   8 -13      294.99      446.51    303.99 o 
  -8   8 -13      175.86      222.02    281.84 o 
  -6   8 -13     3355.73     3291.47    278.88 o 
  -4   8 -13     4716.90     4678.01    227.07 o 
  -2   8 -13       30.92       22.12    146.35 o 
   0   8 -13     4103.00     3969.90    144.13 o 
   2   8 -13     7365.54     7596.29    360.53 o 
   4   8 -13     2361.61     2402.99    167.45 o 
   6   8 -13      992.02     1072.16    140.27 o 
   8   8 -13     4058.36     4554.55    220.77 o 
  10   8 -13     1396.71     1517.11    120.18 o 
  12   8 -13      578.80      544.71    112.40 o 
  14   8 -13      550.30      557.88    112.21 o 
  16   8 -13       36.78        8.39    127.95 o 
 -13   9 -13      834.01      715.55    252.05 o 
 -11   9 -13     1507.54     1435.52    322.70 o 
  -9   9 -13       59.51      -94.52    297.59 o 
  -7   9 -13     2321.91     1960.06    204.30 o 
  -5   9 -13     6222.98     5889.17    193.47 o 
  -3   9 -13     2260.56     2556.71    205.61 o 
  -1   9 -13     4606.50     4630.63    214.17 o 
   1   9 -13     9725.42     9681.78    435.57 o 
   3   9 -13     6311.81     6298.14    394.11 o 
   5   9 -13     1164.19     1255.02    128.53 o 
   7   9 -13     6444.00     6347.66    215.44 o 
   9   9 -13     4009.37     3789.51    161.22 o 
  11   9 -13       78.97      168.05    154.28 o 
  13   9 -13     1158.90     1166.78    154.07 o 
  15   9 -13      307.44      247.05    157.86 o 
 -12  10 -13      773.96      580.91    348.79 o 
 -10  10 -13      384.73      385.22    227.93 o 
  -8  10 -13      532.95      289.47    305.96 o 
  -6  10 -13     3648.75     4049.35    300.30 o 
  -4  10 -13     2445.64     2502.09    221.16 o 
  -2  10 -13     1255.64     1378.86    159.44 o 
   0  10 -13     7868.14     7889.83    317.67 o 
   2  10 -13     6864.47     7072.85    502.99 o 
   4  10 -13      710.05      787.29    157.85 o 
   6  10 -13      625.48      494.74    124.75 o 
   8  10 -13     3230.59     3423.52    195.26 o 
  10  10 -13      843.60      882.55    136.96 o 
  12  10 -13      294.85      302.04    157.61 o 
  14  10 -13      546.31      465.40    164.22 o 
 -11  11 -13       45.39       41.60    348.05 o 
  -9  11 -13     1119.88      820.90    233.10 o 
  -7  11 -13     1583.15     1294.98    220.05 o 
  -5  11 -13     1493.11     1570.47    203.43 o 
  -3  11 -13      205.13      236.25    183.86 o 
  -1  11 -13     2058.93     1785.45    146.49 o 
   1  11 -13     3378.89     3548.34    228.44 o 
   3  11 -13     1305.79     1501.55    165.18 o 
   5  11 -13       46.81      102.64    152.95 o 
   7  11 -13      654.45      707.33    133.78 o 
   9  11 -13     2409.92     2369.02    181.73 o 
  11  11 -13     1796.40     1754.01    203.29 o 
  13  11 -13      136.81      251.47    170.71 o 
  15  11 -13       82.29      204.79    439.86 o 
 -10  12 -13     1271.93     1500.02    350.51 o 
  -8  12 -13     2308.23     2315.01    330.57 o 
  -6  12 -13      332.96      372.52    173.16 o 
  -4  12 -13     1098.97     1188.99    209.38 o 
  -2  12 -13     2162.36     2108.45    178.04 o 
   0  12 -13     1798.85     1953.31    150.90 o 
   2  12 -13     2344.03     2351.81    152.22 o 
   4  12 -13     2612.46     2474.31    296.77 o 
   6  12 -13      165.19      236.66    127.85 o 
   8  12 -13     2634.16     2477.05    194.41 o 
  10  12 -13     5709.28     5521.29    701.22 o 
  12  12 -13     1392.51     1222.52    276.52 o 
  14  12 -13      182.48      125.29    364.30 o 
  -9  13 -13     2598.65     2302.45    361.59 o 
  -7  13 -13     1088.67     1110.37    327.37 o 
  -5  13 -13      602.62      551.79    174.89 o 
  -3  13 -13     2901.14     2967.05    282.58 o 
  -1  13 -13     3118.99     2876.33    268.93 o 
   1  13 -13     1183.44     1048.54    171.20 o 
   3  13 -13     4732.74     5090.26    290.62 o 
   5  13 -13     2150.68     2445.19    185.19 o 
   7  13 -13      749.82      586.37    152.17 o 
   9  13 -13     5231.23     5334.02    677.56 o 
  11  13 -13     4079.95     2960.77    319.68 o 
  -6  14 -13      372.70      459.62    192.95 o 
  -4  14 -13     1159.32     1171.89    234.85 o 
  -2  14 -13     1818.08     1569.38    267.86 o 
   0  14 -13      523.31      610.10    156.85 o 
   2  14 -13     2367.45     2134.89    159.02 o 
   4  14 -13     2363.54     2029.15    218.22 o 
   6  14 -13      402.97      528.34    184.57 o 
   8  14 -13     1968.15     1837.48    293.75 o 
  10  14 -13     3743.91     2124.48    155.67 o 
  -5  15 -13     1192.06     1024.35    206.64 o 
  -3  15 -13      663.50      530.76    235.48 o 
  -1  15 -13      292.98      186.31    199.06 o 
   1  15 -13     1438.10     1177.75    189.96 o 
   3  15 -13     1547.35     1692.91    190.95 o 
   5  15 -13      425.26      312.10    191.91 o 
   7  15 -13     1470.26     1344.16    217.63 o 
   9  15 -13     1237.81      959.97    252.61 o 
  -2  16 -13       21.00      120.95    221.01 o 
   0  16 -13     1083.19      696.18    184.18 o 
   2  16 -13     2132.43     1896.46    205.68 o 
   4  16 -13       63.95       41.90    173.82 o 
   6  16 -13     1765.02     1442.40    247.15 o 
   0   0 -12     6681.23     6950.43    253.04 o 
   2   0 -12    10364.93    11397.06    261.90 o 
   4   0 -12    23402.02    25380.14    271.99 o 
   6   0 -12     3125.40     3234.59    189.69 o 
   8   0 -12    14812.03    15943.70    199.78 o 
  10   0 -12    32331.84    33026.40    269.59 o 
  12   0 -12    16467.86    15885.42   1658.78 o 
  14   0 -12     2687.83     2565.74    176.36 o 
  16   0 -12     7006.61     7214.52    224.60 o 
  18   0 -12     6246.41     6219.54    199.93 o 
  -1   1 -12     8955.74     9596.75    259.68 o 
   1   1 -12     4675.22     4924.77    131.20 o 
   3   1 -12    13633.73    13761.40    596.28 o 
   5   1 -12     9517.95     9798.24    199.78 o 
   7   1 -12     4371.55     4863.85    131.86 o 
   9   1 -12    22819.26    22979.38    423.03 o 
  11   1 -12    14867.38    15400.89    198.21 o 
  13   1 -12      147.53      236.22    123.69 o 
  15   1 -12     5563.19     5037.73    402.08 o 
  17   1 -12     5411.41     5596.70    205.71 o 
  19   1 -12     2324.54     2044.27    156.13 o 
 -10   2 -12     1101.68      962.19    183.13 o 
  -8   2 -12     3609.74     3501.68    250.82 o 
   0   2 -12    16871.30    18767.42    314.57 o 
   2   2 -12     8986.97     9619.22    158.93 o 
   4   2 -12     4622.59     5158.91    141.52 o 
   6   2 -12     3267.65     3585.37    137.20 o 
   8   2 -12     4985.92     5321.64    116.99 o 
  10   2 -12     5412.20     5564.43    123.49 o 
  12   2 -12     3381.17     3258.97    108.45 o 
  14   2 -12     2677.15     2539.84    113.00 o 
  16   2 -12     1891.23     1772.68    121.63 o 
  18   2 -12     3061.20     3051.25    147.85 o 
 -13   3 -12     2993.33     2981.08    310.88 o 
 -11   3 -12     5463.33     4852.28    222.27 o 
  -9   3 -12      580.90      626.20    177.23 o 
  -7   3 -12     5041.21     4984.22    257.47 o 
  -5   3 -12    11886.35    11052.95    286.02 o 
  -3   3 -12     5284.80     4929.57    250.08 o 
  -1   3 -12     6459.60     7045.20    262.88 o 
   1   3 -12    22265.29    22999.55    221.07 o 
   3   3 -12    16875.53    17835.89    382.54 o 
   5   3 -12     1166.65     1184.10    126.03 o 
   7   3 -12     5717.19     6000.77    142.27 o 
   9   3 -12    11090.00    11294.74    183.76 o 
  11   3 -12      715.80      759.83    109.90 o 
  13   3 -12     6893.16     6884.51    118.76 o 
  15   3 -12     2557.44     2577.22    119.59 o 
  17   3 -12      307.64      462.34    138.22 o 
  19   3 -12     3257.39     3008.73    186.31 o 
 -16   4 -12      386.88      408.36    354.70 o 
 -14   4 -12      916.71      702.26    224.49 o 
 -12   4 -12     7200.36     6656.29    306.70 o 
 -10   4 -12     4563.28     3724.44    203.07 o 
  -8   4 -12     1010.76      916.16    247.62 o 
  -6   4 -12    10285.57     9747.88    277.41 o 
  -4   4 -12    14376.93    13445.00    311.13 o 
  -2   4 -12      160.19       86.85    163.53 o 
   0   4 -12    17229.18    18626.69    912.59 o 
   2   4 -12    17616.70    18391.58    204.26 o 
   4   4 -12     3150.80     3340.59    133.02 o 
   6   4 -12     6044.58     6470.71    248.84 o 
   8   4 -12    14475.52    15319.91    152.84 o 
  10   4 -12     2323.19     2275.82    107.31 o 
  12   4 -12     4889.86     4835.01    147.38 o 
  14   4 -12     8057.32     7644.79    137.01 o 
  16   4 -12      688.74      678.35    105.69 o 
  18   4 -12     1133.25     1313.53    149.03 o 
 -15   5 -12      363.36      409.34    336.48 o 
 -13   5 -12     2124.06     1957.36    228.92 o 
 -11   5 -12     2546.74     2412.73    285.78 o 
  -9   5 -12      198.84      205.53    251.81 o 
  -7   5 -12     3400.80     3093.81    258.45 o 
  -5   5 -12     4082.16     4170.70    252.05 o 
  -3   5 -12     1845.02     1757.48    233.35 o 
  -1   5 -12      628.91      682.87    118.89 o 
   1   5 -12     8912.52     9229.90    374.46 o 
   3   5 -12     3500.61     3462.49    166.65 o 
   5   5 -12      196.94      218.67    125.23 o 
   7   5 -12     6518.06     6816.91    130.51 o 
   9   5 -12      354.17      358.86     93.92 o 
  11   5 -12     2211.32     2334.99    111.52 o 
  13   5 -12     4590.33     4469.13    110.65 o 
  15   5 -12      831.17      853.81    111.43 o 
  17   5 -12      615.11      476.15    120.68 o 
  19   5 -12      855.20      735.52    179.26 o 
 -14   6 -12     1226.06     1101.75    333.28 o 
 -12   6 -12      468.24      520.35    211.93 o 
 -10   6 -12      495.07      243.19    273.47 o 
  -8   6 -12     3041.98     2776.28    266.08 o 
  -6   6 -12     2401.30     2039.57    250.08 o 
  -4   6 -12     3174.03     2978.62    250.82 o 
  -2   6 -12     5713.41     5563.26    206.80 o 
   0   6 -12      649.09      642.19    118.39 o 
   2   6 -12     7088.51     6993.09    214.70 o 
   4   6 -12    10544.86    10824.11    175.29 o 
   6   6 -12     3259.35     3348.55    137.72 o 
   8   6 -12     2071.97     2108.63    110.86 o 
  10   6 -12     5556.25     6076.14    120.22 o 
  12   6 -12     4621.62     4801.07    120.94 o 
  14   6 -12      270.79      349.59    128.81 o 
  16   6 -12     1292.35     1385.05    139.56 o 
  18   6 -12     1451.52     1384.99    143.05 o 
 -13   7 -12     1300.27     1145.56    229.90 o 
 -11   7 -12      597.27      718.75    287.01 o 
  -9   7 -12     4823.68     4272.85    288.73 o 
  -7   7 -12     3238.38     2882.62    268.30 o 
  -5   7 -12     2026.70     1904.93    251.81 o 
  -3   7 -12    14624.68    14926.20    929.58 o 
  -1   7 -12     5151.28     5112.06    275.85 o 
   1   7 -12     1000.25     1073.48    126.98 o 
   3   7 -12    14706.96    14939.01    651.51 o 
   5   7 -12    15246.75    16050.67    729.99 o 
   7   7 -12      127.06      138.46    120.53 o 
   9   7 -12    10599.93    11539.63    262.72 o 
  11   7 -12    10272.16    10652.41    209.56 o 
  13   7 -12      347.48      367.79    112.60 o 
  15   7 -12     1712.01     1865.41    122.19 o 
  17   7 -12     3375.31     3302.70    155.93 o 
 -14   8 -12     2075.87     1993.05    356.67 o 
 -12   8 -12       26.78       14.03    220.55 o 
 -10   8 -12     1149.87     1239.59    287.74 o 
  -8   8 -12     3445.10     3251.59    207.75 o 
  -6   8 -12      693.07      589.52    257.22 o 
  -4   8 -12     3400.50     3482.19    326.76 o 
  -2   8 -12     5242.97     5391.23    324.75 o 
   0   8 -12      157.69      211.04    150.73 o 
   2   8 -12     9063.46     9549.74    402.12 o 
   4   8 -12    17332.32    18080.82    785.69 o 
   6   8 -12     3379.83     3519.63    132.30 o 
   8   8 -12     5590.37     5578.94    135.49 o 
  10   8 -12    11375.92    11514.77    147.06 o 
  12   8 -12     2973.52     3331.58    136.40 o 
  14   8 -12      909.75     1003.55    137.86 o 
  16   8 -12     2716.79     2518.33    282.18 o 
 -13   9 -12      362.20      377.59    335.74 o 
 -11   9 -12       88.46       44.80    216.61 o 
  -9   9 -12      699.46      383.74    285.53 o 
  -7   9 -12      807.25      887.85    271.01 o 
  -5   9 -12     2309.87     2221.62    185.42 o 
  -3   9 -12     2118.21     2109.43    141.20 o 
  -1   9 -12     2068.36     1989.94    153.24 o 
   1   9 -12     1857.53     1913.88    144.59 o 
   3   9 -12     4425.19     4738.85    233.22 o 
   5   9 -12     3454.20     3652.80    185.13 o 
   7   9 -12      392.76      466.33    135.69 o 
   9   9 -12     2429.62     2530.39    131.00 o 
  11   9 -12     1210.92     1250.91    139.05 o 
  13   9 -12     1172.50     1299.82    125.41 o 
  15   9 -12     1346.50     1348.89    122.41 o 
  17   9 -12      454.82      383.99    160.63 o 
 -12  10 -12     1667.87     1403.28    336.24 o 
 -10  10 -12     1040.96      967.85    223.25 o 
  -8  10 -12      215.25      213.16    287.25 o 
  -6  10 -12     2863.37     2381.53    164.86 o 
  -4  10 -12     3562.94     3669.82    461.52 o 
  -2  10 -12       67.71      191.64    133.12 o 
   0  10 -12     3439.86     3392.26    194.79 o 
   2  10 -12     5601.75     5951.28    304.72 o 
   4  10 -12      916.62     1095.32    153.99 o 
   6  10 -12     3047.66     3166.08    155.39 o 
   8  10 -12     3083.22     3057.66    145.37 o 
  10  10 -12      251.79      286.41    143.68 o 
  12  10 -12     1983.45     1995.95    152.63 o 
  14  10 -12     2110.40     2326.13    263.97 o 
  16  10 -12      171.48      174.34    158.23 o 
 -11  11 -12     2265.61     2200.30    249.10 o 
  -9  11 -12      564.84      512.97    305.96 o 
  -7  11 -12     1121.04     1285.87    299.07 o 
  -5  11 -12     3973.48     3765.33    297.10 o 
  -3  11 -12     1010.80     1058.21    172.83 o 
  -1  11 -12     2476.56     2565.99    164.47 o 
   1  11 -12     6382.56     6350.80    356.12 o 
   3  11 -12     3267.59     3156.20    196.71 o 
   5  11 -12     1335.58     1378.69    139.06 o 
   7  11 -12     3102.95     2887.84    119.92 o 
   9  11 -12     2415.42     2379.98    140.30 o 
  11  11 -12      562.76      597.35    148.70 o 
  13  11 -12     2275.37     2194.56    243.44 o 
  15  11 -12     1160.50     1092.54    209.83 o 
 -10  12 -12      559.07      573.03    328.36 o 
  -8  12 -12       20.47       10.09    305.71 o 
  -6  12 -12      572.35      539.48    172.63 o 
  -4  12 -12      318.18      347.76    198.65 o 
  -2  12 -12      317.76      447.88    169.73 o 
   0  12 -12     1762.38     1656.26    161.59 o 
   2  12 -12     2561.41     2786.05    160.85 o 
   4  12 -12      780.37      735.57    144.17 o 
   6  12 -12     1622.71     1749.67    142.03 o 
   8  12 -12     1261.85     1405.95    153.17 o 
  10  12 -12      313.06      462.64    158.34 o 
  12  12 -12      366.88      408.14    167.99 o 
  14  12 -12     1345.63     1220.56    273.57 o 
  -9  13 -12      784.19      980.40    335.99 o 
  -7  13 -12      323.82      266.41    156.64 o 
  -5  13 -12        8.37       64.25    169.69 o 
  -3  13 -12      574.78      578.08    189.43 o 
  -1  13 -12      667.16      674.67    151.69 o 
   1  13 -12      222.36      382.15    161.83 o 
   3  13 -12       48.00      -23.81    139.57 o 
   5  13 -12      392.01      400.20    164.82 o 
   7  13 -12      444.44      385.92    151.62 o 
   9  13 -12      182.84      168.26    129.50 o 
  11  13 -12      309.74      375.71    158.71 o 
  13  13 -12      256.82      191.63    156.30 o 
  -8  14 -12     1400.37      724.41    253.53 o 
  -6  14 -12      405.01      342.11    231.96 o 
  -4  14 -12     2003.48     1810.08    350.14 o 
  -2  14 -12     2531.46     2452.32    323.90 o 
   0  14 -12      501.71      482.18    150.09 o 
   2  14 -12      757.93      753.94    172.38 o 
   4  14 -12     1148.00     1000.67    174.13 o 
   6  14 -12      164.37      198.21    156.36 o 
   8  14 -12      635.36      660.61    148.01 o 
  10  14 -12     1384.81     1149.91    158.31 o 
  12  14 -12      389.05      144.22    279.18 o 
  -5  15 -12     1232.97     1342.56    240.01 o 
  -3  15 -12     3061.44     2575.84    869.55 o 
  -1  15 -12     1190.03     1022.66    266.11 o 
   1  15 -12      602.82      560.51    180.99 o 
   3  15 -12      810.11      741.22    183.34 o 
   5  15 -12     1188.54     1107.52    161.36 o 
   7  15 -12      178.32       51.21    164.65 o 
   9  15 -12     1173.69     1128.21    161.85 o 
  -4  16 -12      781.09      745.97    250.37 o 
  -2  16 -12     1111.01      969.91    288.02 o 
   0  16 -12       10.47      -62.63    165.45 o 
   2  16 -12      384.49      275.74    193.72 o 
   4  16 -12      623.65      476.62    168.38 o 
   6  16 -12      413.65      412.90    197.71 o 
   8  16 -12      531.54      153.35    367.00 o 
   1  17 -12      151.01      142.03    253.04 o 
   3  17 -12        9.07      153.35    367.50 o 
  -1   1 -11     3379.31     1826.90    160.49 o 
   1   1 -11     3594.22     3859.08    160.21 o 
   3   1 -11    12500.05    13216.94    210.23 o 
   5   1 -11     3073.52     3310.51    136.56 o 
   7   1 -11     2822.56     2842.10    109.29 o 
   9   1 -11     1133.12     1123.97    108.02 o 
  11   1 -11     1321.38     1314.73    116.99 o 
  13   1 -11     2386.39     2510.58    126.07 o 
  15   1 -11     3873.73     3649.61    265.08 o 
  17   1 -11     1383.56     1264.98    121.93 o 
  19   1 -11      829.02      916.32    136.80 o 
 -12   2 -11     3423.18     2963.60    208.24 o 
 -10   2 -11     7135.19     7126.67    266.33 o 
  -8   2 -11     1371.81     1124.89    169.35 o 
  -6   2 -11     4582.34     4080.12    240.73 o 
  -4   2 -11    23969.55    22662.69    291.44 o 
   0   2 -11     7480.59     7614.53    251.32 o 
   2   2 -11    12989.54    14218.23    204.38 o 
   4   2 -11     4584.33     4667.28    139.28 o 
   6   2 -11     1059.79     1220.09    111.04 o 
   8   2 -11      970.20      999.13     96.13 o 
  10   2 -11     5247.88     5192.11    137.18 o 
  12   2 -11     2028.64     2194.87     93.89 o 
  14   2 -11     5592.24     5533.42    125.70 o 
  16   2 -11     4610.90     4697.25    134.08 o 
  18   2 -11      902.16     1002.69    132.00 o 
  20   2 -11     2286.64     2219.51    163.89 o 
 -15   3 -11        4.85      -30.28    315.81 o 
 -13   3 -11      963.22      946.68    286.51 o 
 -11   3 -11     2151.13     2322.14    266.58 o 
  -9   3 -11     2277.76     2031.44    180.92 o 
  -7   3 -11     3030.10     3242.24    179.44 o 
  -5   3 -11     6977.19     6227.01    258.70 o 
  -3   3 -11     7650.73     6936.65    259.44 o 
  -1   3 -11      844.76      854.08    123.40 o 
   1   3 -11     4129.07     4479.38    228.05 o 
   3   3 -11     7423.89     7956.39    143.45 o 
   5   3 -11      911.13     1100.23    107.42 o 
   7   3 -11      518.56      528.67    122.71 o 
   9   3 -11      567.02      531.17     95.05 o 
  11   3 -11      259.00      249.44     98.01 o 
  13   3 -11     3518.36     3434.85    102.47 o 
  15   3 -11     1572.35     1589.15    113.11 o 
  17   3 -11      509.61      561.85    133.32 o 
  19   3 -11      604.36      633.88    128.71 o 
 -16   4 -11      545.99      994.92    323.93 o 
 -14   4 -11      539.43      677.15    300.54 o 
 -12   4 -11      593.10      754.44    274.21 o 
 -10   4 -11      183.32      290.45    180.43 o 
  -8   4 -11      466.72      400.73    234.33 o 
  -6   4 -11     1312.18     1096.09    229.16 o 
  -4   4 -11     2048.69     1695.21    223.75 o 
  -2   4 -11      643.00      563.24    132.61 o 
   0   4 -11       26.97       46.85    126.80 o 
   2   4 -11     6544.71     6670.21    177.52 o 
   4   4 -11    11082.75    11450.77    158.55 o 
   6   4 -11     1673.54     1601.97    110.69 o 
   8   4 -11      932.94      928.11     99.76 o 
  10   4 -11      572.63      687.33    110.03 o 
  12   4 -11     4397.36     4783.64    122.42 o 
  14   4 -11       98.69      172.99    121.66 o 
  16   4 -11      509.76      470.03    111.94 o 
  18   4 -11      606.86      606.80    144.38 o 
 -15   5 -11     1263.97     1129.07    336.48 o 
 -13   5 -11     1232.99      926.74    297.84 o 
 -11   5 -11     1337.85     1150.00    198.15 o 
  -9   5 -11     5610.64     5531.40    271.75 o 
  -7   5 -11     2214.24     2146.40    178.95 o 
  -5   5 -11     1012.24     1013.38    231.87 o 
  -3   5 -11     3574.80     3782.21    250.21 o 
  -1   5 -11     1788.04     1843.90    131.44 o 
   1   5 -11     3579.63     3388.99    130.95 o 
   3   5 -11    19871.16    21350.83    210.92 o 
   5   5 -11     6546.10     7245.91    143.47 o 
   7   5 -11     1046.87     1158.32     94.16 o 
   9   5 -11     8001.03     7896.70    118.73 o 
  11   5 -11    13042.73    13623.07    155.18 o 
  13   5 -11      458.45      447.05    114.58 o 
  15   5 -11     2484.98     2487.70    119.20 o 
  17   5 -11     2331.75     2316.16    141.87 o 
  19   5 -11      119.26      145.33    141.65 o 
 -14   6 -11     1653.19     1680.44    320.97 o 
 -12   6 -11      418.97      633.33    286.76 o 
 -10   6 -11     2465.93     2487.06    263.62 o 
  -8   6 -11     4192.07     4136.00    263.13 o 
  -6   6 -11      273.65      301.78    232.85 o 
  -4   6 -11     1602.29     1523.26    138.32 o 
  -2   6 -11     5822.95     5648.94    246.14 o 
   0   6 -11       43.78       64.18    107.27 o 
   2   6 -11    10425.39    10546.47    527.12 o 
   4   6 -11    15642.91    16031.95    688.39 o 
   6   6 -11     3133.61     3267.56    116.53 o 
   8   6 -11     4511.56     4682.54    120.14 o 
  10   6 -11     7345.49     7661.54    125.78 o 
  12   6 -11     6678.53     6484.48    231.70 o 
  14   6 -11     1224.32     1058.00    103.48 o 
  16   6 -11     3056.43     2866.29    191.42 o 
  18   6 -11     1639.26     1553.58    140.50 o 
 -15   7 -11      820.17      749.76    347.07 o 
 -13   7 -11      870.45      826.31    313.34 o 
 -11   7 -11      179.30      274.21    196.67 o 
  -9   7 -11     1084.46      918.62    257.22 o 
  -7   7 -11     1558.23     1539.89    180.18 o 
  -5   7 -11      472.84      589.03    236.79 o 
  -3   7 -11      650.88      867.66    145.97 o 
  -1   7 -11      387.09      425.27    128.66 o 
   1   7 -11     3239.43     3610.95    231.03 o 
   3   7 -11     3318.50     3503.75    159.28 o 
   5   7 -11     3129.55     3042.98    140.36 o 
   7   7 -11      334.92      366.86     85.15 o 
   9   7 -11     3195.00     3266.30    120.90 o 
  11   7 -11     4935.36     5180.95    121.26 o 
  13   7 -11      207.40      270.54    114.88 o 
  15   7 -11      812.61      966.69    131.25 o 
  17   7 -11     1033.78     1055.81    147.56 o 
 -14   8 -11      219.85      173.29    236.79 o 
 -12   8 -11     1935.53     1985.91    307.93 o 
 -10   8 -11     1160.04     1194.55    280.36 o 
  -8   8 -11      207.65      258.95    248.12 o 
  -6   8 -11     3423.35     3196.70    257.47 o 
  -4   8 -11     2092.91     2021.55    170.44 o 
  -2   8 -11       93.12      229.39    140.71 o 
   0   8 -11     6861.91     6504.96    239.02 o 
   2   8 -11     9994.38    10530.28    409.57 o 
   4   8 -11      386.23      391.48    138.37 o 
   6   8 -11     2191.04     2134.56    118.22 o 
   8   8 -11     4644.96     5002.13    204.32 o 
  10   8 -11      987.18     1135.38    115.43 o 
  12   8 -11      610.44      746.58    119.83 o 
  14   8 -11     1914.57     1922.14    112.40 o 
  16   8 -11      202.03      257.94    120.22 o 
  18   8 -11      635.09      585.04    147.64 o 
 -13   9 -11     1460.83     1223.10    237.04 o 
 -11   9 -11     4792.48     4527.37    237.53 o 
  -9   9 -11     1564.70     1360.94    204.79 o 
  -7   9 -11     2234.16     2384.17    264.61 o 
  -5   9 -11     9375.03     9485.70   1314.17 o 
  -3   9 -11     3430.41     3517.64    210.32 o 
  -1   9 -11     1572.54     1593.24    147.66 o 
   1   9 -11    14118.51    14622.32    776.62 o 
   3   9 -11    13354.06    13364.66    601.31 o 
   5   9 -11      891.74      857.18    136.21 o 
   7   9 -11     7289.25     7727.30    230.19 o 
   9   9 -11     7225.46     7765.01    225.85 o 
  11   9 -11      150.44      260.46    124.55 o 
  13   9 -11     2176.00     2061.54    113.38 o 
  15   9 -11     2145.90     1915.31    138.92 o 
  17   9 -11       45.85      102.33    131.48 o 
 -12  10 -11     2075.73     1827.88    235.07 o 
 -10  10 -11     2419.42     2269.22    225.22 o 
  -8  10 -11       60.75      296.11    277.41 o 
  -6  10 -11     5534.25     5638.84    474.94 o 
  -4  10 -11     3999.02     4219.53    317.65 o 
  -2  10 -11     1136.11     1360.58    125.25 o 
   0  10 -11     7089.62     7274.19    452.63 o 
   2  10 -11     9184.66     9123.97    560.37 o 
   4  10 -11     3323.13     3292.67    142.44 o 
   6  10 -11     2656.88     2696.14    179.12 o 
   8  10 -11     6945.55     6990.39    392.12 o 
  10  10 -11     1304.49     1382.90    138.26 o 
  12  10 -11      749.03      752.10    150.11 o 
  14  10 -11     2153.86     1886.91    134.94 o 
  16  10 -11      218.93      197.35    170.59 o 
 -13  11 -11      360.81      236.79    359.62 o 
 -11  11 -11      580.18      598.14    326.14 o 
  -9  11 -11      435.49      482.69    302.02 o 
  -7  11 -11      893.83      938.80    199.87 o 
  -5  11 -11      624.24      652.06    153.94 o 
  -3  11 -11      762.76      739.61    122.89 o 
  -1  11 -11     1433.76     1439.01    152.37 o 
   1  11 -11     3380.01     3563.17    276.58 o 
   3  11 -11      351.06      406.67    123.78 o 
   5  11 -11     1739.26     1756.98    148.07 o 
   7  11 -11     1839.57     1881.21    171.25 o 
   9  11 -11     2723.04     2844.55    144.18 o 
  11  11 -11     1846.96     1845.54    155.09 o 
  13  11 -11     1015.04     1005.33    133.08 o 
  15  11 -11      326.41      352.81    138.54 o 
 -12  12 -11       31.56      249.35    362.08 o 
 -10  12 -11     1218.07     1229.50    319.99 o 
  -8  12 -11     1997.87     1526.35    310.88 o 
  -6  12 -11      445.94      444.95    201.47 o 
  -4  12 -11     1202.87     1054.79    160.88 o 
  -2  12 -11     3443.53     3446.59    184.77 o 
   0  12 -11     1781.17     1767.70    155.59 o 
   2  12 -11     1689.83     1790.84    154.68 o 
   4  12 -11     4272.47     4322.06    248.67 o 
   6  12 -11     1794.92     1778.27    155.51 o 
   8  12 -11     1587.40     1507.55    133.01 o 
  10  12 -11     5407.90     5585.45    136.64 o 
  12  12 -11     2719.09     2889.01    148.33 o 
  14  12 -11       80.09       44.07    170.00 o 
 -11  13 -11      259.54      364.05    355.93 o 
  -9  13 -11     2637.95     2510.69    333.04 o 
  -7  13 -11     1254.78     1361.19    184.31 o 
  -5  13 -11      273.01      292.70    205.03 o 
  -3  13 -11     2972.93     3007.80    347.85 o 
  -1  13 -11     3858.83     3835.33    253.97 o 
   1  13 -11      401.77      416.26    136.56 o 
   3  13 -11     5231.55     5474.68    438.92 o 
   5  13 -11     4504.12     4638.12    298.39 o 
   7  13 -11       96.37      111.98    165.53 o 
   9  13 -11     4382.75     4457.08    247.81 o 
  11  13 -11     3772.93     3850.26    147.47 o 
  13  13 -11      631.99      670.08    172.34 o 
  -8  14 -11     1435.05     1228.76    237.28 o 
  -6  14 -11      413.21      370.67    157.04 o 
  -4  14 -11     1113.15     1083.84    176.84 o 
  -2  14 -11     1782.99     1712.07    182.94 o 
   0  14 -11      393.68      461.81    133.19 o 
   2  14 -11     2741.23     2663.56    301.22 o 
   4  14 -11     2845.53     2957.45    173.64 o 
   6  14 -11      700.95      982.72    171.14 o 
   8  14 -11     1243.66     1487.05    181.14 o 
  10  14 -11     2268.45     2470.76    174.86 o 
  12  14 -11      942.10     1134.62    175.65 o 
  -7  15 -11     1043.03      905.19    200.37 o 
  -5  15 -11     1925.86     2040.75    224.61 o 
  -3  15 -11      900.26      844.22    167.00 o 
  -1  15 -11      494.42      474.36    177.55 o 
   1  15 -11     2662.83     2837.38    204.35 o 
   3  15 -11     2162.55     2290.19    181.33 o 
   5  15 -11      626.84      614.35    154.24 o 
   7  15 -11      845.98      997.05    186.22 o 
   9  15 -11      939.04      833.72    152.02 o 
  11  15 -11      457.62      494.87    246.02 o 
  -6  16 -11     2956.95     2754.62    368.73 o 
  -4  16 -11     2782.44     2275.29    723.44 o 
  -2  16 -11      189.47       70.89    171.56 o 
   0  16 -11     1898.64     1785.97    167.73 o 
   2  16 -11     4305.12     4075.63    277.54 o 
   4  16 -11     1076.12      900.91    176.96 o 
   6  16 -11     1326.06     1489.09    189.81 o 
   8  16 -11     2564.90     2275.62    206.98 o 
  -3  17 -11     1636.59     1610.53    371.19 o 
  -1  17 -11      182.88      247.45    216.26 o 
   1  17 -11     2897.85     2598.43    301.90 o 
   3  17 -11     1631.26     1528.12    204.82 o 
   5  17 -11      130.34      128.91    205.46 o 
   0   0 -10     9179.66    10398.69    262.39 o 
   2   0 -10    19021.86    21273.68    304.73 o 
   4   0 -10    52447.09    54763.99   3539.58 o 
   6   0 -10     5843.23     5777.38    183.69 o 
   8   0 -10     9580.49    10038.21    259.68 o 
  10   0 -10    17681.58    17730.88    196.79 o 
  12   0 -10     5078.05     5268.32    152.76 o 
  14   0 -10      702.11      721.38    144.36 o 
  16   0 -10     9216.27     8953.36    894.37 o 
  18   0 -10     6159.75     5662.86    855.73 o 
  20   0 -10      202.08      313.59    198.89 o 
 -11   1 -10     1487.81     1313.68    248.12 o 
  -9   1 -10     5067.57     4208.85    187.07 o 
  -7   1 -10     2164.55     1883.02    162.21 o 
  -1   1 -10    14495.09    15028.21    298.33 o 
   1   1 -10      555.53      563.62    102.45 o 
   3   1 -10    26352.12    27878.08    242.27 o 
   5   1 -10    21657.56    23059.56    251.02 o 
   7   1 -10     1852.62     1809.12    118.44 o 
   9   1 -10     9934.71    10274.77    337.84 o 
  11   1 -10     9152.15     9846.17    211.32 o 
  13   1 -10      416.95      419.60    106.82 o 
  15   1 -10     4040.22     4101.25    195.19 o 
  17   1 -10     5372.22     5484.03    154.80 o 
  19   1 -10     2018.53     1840.73    148.06 o 
 -14   2 -10     1345.98     1692.75    286.51 o 
 -12   2 -10     3775.28     3658.72    272.24 o 
 -10   2 -10     3953.85     3719.02    256.73 o 
  -8   2 -10     2256.54     2171.01    169.84 o 
  -6   2 -10     5775.75     5534.11    238.27 o 
  -4   2 -10    15243.71    13500.38    241.22 o 
  -2   2 -10     8838.02     8041.10    263.13 o 
   0   2 -10     5436.32     5995.68    268.79 o 
   2   2 -10    17386.90    17628.77    169.76 o 
   4   2 -10     5508.96     5656.42    127.19 o 
   6   2 -10     5588.24     5472.75    128.45 o 
   8   2 -10     4821.49     4909.04    106.03 o 
  10   2 -10     6363.40     6249.53    118.95 o 
  12   2 -10     5349.23     5421.24    141.33 o 
  14   2 -10     4230.44     4224.39    121.37 o 
  16   2 -10     2145.10     2273.87    127.82 o 
  18   2 -10     2129.45     1922.72    127.14 o 
  20   2 -10     2263.62     2400.16    146.84 o 
 -17   3 -10     2814.89     2330.02    350.27 o 
 -15   3 -10      451.68      289.71    302.76 o 
 -13   3 -10     3604.52     3454.42    284.79 o 
 -11   3 -10    13085.34    12593.58    292.67 o 
  -9   3 -10      912.71      904.10    226.45 o 
  -7   3 -10     2424.23     2533.09    229.65 o 
  -5   3 -10    27300.41    25452.26    336.73 o 
  -3   3 -10    18694.48    17599.95    315.56 o 
  -1   3 -10     1667.56     1898.96    126.07 o 
   1   3 -10    36060.60    37710.79   2165.47 o 
   3   3 -10    30662.96    31729.55    609.37 o 
   5   3 -10     2174.81     2201.97    109.50 o 
   7   3 -10    20596.31    21328.70    394.27 o 
   9   3 -10    15319.67    15732.37    146.24 o 
  11   3 -10     3782.03     3988.82    105.12 o 
  13   3 -10    10190.83     9921.22    431.38 o 
  15   3 -10     5842.35     5868.40    129.14 o 
  17   3 -10       36.43       83.04    119.74 o 
  19   3 -10     2850.25     2334.49    225.07 o 
 -16   4 -10     1650.41     1484.02    325.16 o 
 -14   4 -10      377.49      274.45    292.67 o 
 -12   4 -10     6978.63     6520.41    221.78 o 
 -10   4 -10     7987.59     7627.33    277.90 o 
  -8   4 -10      783.01      773.88    166.15 o 
  -6   4 -10    14736.59    13309.13    230.64 o 
  -4   4 -10    25256.39    23802.34    341.65 o 
  -2   4 -10     1499.33     1478.93    134.55 o 
   0   4 -10    15864.37    16261.93    663.59 o 
   2   4 -10    42931.89    44751.97    706.93 o 
   4   4 -10     1939.86     1825.39    123.15 o 
   6   4 -10     5518.87     5784.83    144.85 o 
   8   4 -10    11970.03    12735.18    136.96 o 
  10   4 -10     5139.62     5155.43    105.33 o 
  12   4 -10     5208.83     5669.43    109.17 o 
  14   4 -10    13076.44    13073.65    136.91 o 
  16   4 -10     1006.19     1106.24    126.73 o 
  18   4 -10      865.78      963.63    128.00 o 
  20   4 -10     4000.14     3717.05    374.63 o 
 -15   5 -10      568.84      494.02    318.76 o 
 -13   5 -10     2488.82     2324.36    290.94 o 
 -11   5 -10     3432.40     3298.36    268.79 o 
  -9   5 -10      682.65      665.33    249.35 o 
  -7   5 -10     9088.45     9197.75    268.05 o 
  -5   5 -10    18167.21    16787.18    299.07 o 
  -3   5 -10     8800.82     7796.63   1609.41 o 
  -1   5 -10      634.64      574.05    129.83 o 
   1   5 -10    15385.38    15776.13    541.85 o 
   3   5 -10    15267.58    15122.94    476.95 o 
   5   5 -10     3955.82     3808.07    117.04 o 
   7   5 -10     8391.04     8383.27    157.48 o 
   9   5 -10     6243.04     6260.74    112.68 o 
  11   5 -10     7425.97     7635.73    128.41 o 
  13   5 -10     9479.30     9722.24    148.82 o 
  15   5 -10     2436.93     2226.87    114.83 o 
  17   5 -10      801.73      614.75    116.05 o 
  19   5 -10     1851.91     1611.71    144.65 o 
 -16   6 -10      862.98     1109.63    329.10 o 
 -14   6 -10     2580.73     2706.38    307.19 o 
 -12   6 -10     1363.18      994.68    202.33 o 
 -10   6 -10     1614.32     1575.83    251.56 o 
  -8   6 -10     4575.54     4310.02    196.18 o 
  -6   6 -10     5494.86     5910.96    256.98 o 
  -4   6 -10     2495.26     2620.41    161.24 o 
  -2   6 -10     3818.18     3756.54    147.65 o 
   0   6 -10     1267.95     1368.00    134.02 o 
   2   6 -10     4610.43     4770.07    153.22 o 
   4   6 -10    15872.80    16183.75    554.73 o 
   6   6 -10     3253.05     3302.41    103.42 o 
   8   6 -10     1369.13     1447.87    105.67 o 
  10   6 -10     6929.87     7428.53    128.25 o 
  12   6 -10     5892.58     5887.42    123.57 o 
  14   6 -10      348.99      380.93    119.77 o 
  16   6 -10     1631.71     1784.42    121.48 o 
  18   6 -10     2047.13     1975.52    137.10 o 
 -15   7 -10     2414.21     2179.38    336.24 o 
 -13   7 -10     1372.77     1155.90    208.73 o 
 -11   7 -10      607.34      613.89    261.90 o 
  -9   7 -10     4458.24     4433.09    266.08 o 
  -7   7 -10     6870.55     6366.08    271.50 o 
  -5   7 -10      173.64      195.38    131.54 o 
  -3   7 -10     6029.15     5348.82    296.11 o 
  -1   7 -10     1336.06     1419.73    113.17 o 
   1   7 -10     1234.45     1175.99    127.60 o 
   3   7 -10    19115.44    19217.33    918.42 o 
   5   7 -10    16266.74    16709.46    740.28 o 
   7   7 -10      430.69      468.58     86.61 o 
   9   7 -10    10392.47    10904.85    175.35 o 
  11   7 -10    12926.60    13575.26    122.58 o 
  13   7 -10     1915.88     1994.31    120.52 o 
  15   7 -10     1676.40     1841.53    130.75 o 
  17   7 -10     3183.23     2798.81    377.94 o 
 -14   8 -10     2075.11     1752.07    326.14 o 
 -12   8 -10      601.84      718.50    295.13 o 
 -10   8 -10     1836.83     1853.73    273.22 o 
  -8   8 -10     3866.16     3467.46    265.35 o 
  -6   8 -10      375.92      373.40    242.45 o 
  -4   8 -10     3725.29     4178.44    369.71 o 
  -2   8 -10     4341.78     4477.83    213.34 o 
   0   8 -10      257.17      302.91    125.38 o 
   2   8 -10     6304.29     6074.19    271.98 o 
   4   8 -10    12776.69    13170.20    634.91 o 
   6   8 -10     9785.31     9912.93    391.29 o 
   8   8 -10     3869.71     3963.01    133.79 o 
  10   8 -10    10700.91    11558.66    155.92 o 
  12   8 -10     3879.52     4137.11    126.85 o 
  14   8 -10      176.05      213.04    125.51 o 
  16   8 -10     2401.38     2487.75    142.84 o 
  18   8 -10     1586.04     1407.51    143.86 o 
 -15   9 -10     1196.89      143.01    352.24 o 
 -13   9 -10      281.94      154.58    315.07 o 
 -11   9 -10      103.07       12.06    293.41 o 
  -9   9 -10     1269.40     1233.68    195.19 o 
  -7   9 -10     1295.46     1324.27    251.32 o 
  -5   9 -10      874.58      900.08    143.95 o 
  -3   9 -10     2293.84     2513.29    130.18 o 
  -1   9 -10     2213.24     2424.75    142.11 o 
   1   9 -10     3573.10     3581.06    255.36 o 
   3   9 -10     5207.58     5546.78    261.22 o 
   5   9 -10     3908.46     3993.11    228.04 o 
   7   9 -10      900.92      915.42    125.31 o 
   9   9 -10     5013.17     5228.77    124.46 o 
  11   9 -10     1905.69     1981.17    126.42 o 
  13   9 -10     1767.04     1769.51    116.82 o 
  15   9 -10      848.81      888.14    126.99 o 
  17   9 -10      607.84      487.93    152.37 o 
 -14  10 -10      158.65      414.02    343.62 o 
 -12  10 -10     1160.46      917.14    311.38 o 
 -10  10 -10     1622.12     1290.05    207.50 o 
  -8  10 -10      128.23       90.34    264.36 o 
  -6  10 -10     4454.39     4406.37    443.92 o 
  -4  10 -10     5357.26     4959.94    463.25 o 
  -2  10 -10      233.07      223.38    145.02 o 
   0  10 -10     4296.83     4417.26    278.44 o 
   2  10 -10     5811.05     6216.76    357.19 o 
   4  10 -10     1459.39     1522.94    139.37 o 
   6  10 -10      998.95     1078.88    121.10 o 
   8  10 -10     4121.82     4329.50    126.96 o 
  10  10 -10      823.84      946.48    108.43 o 
  12  10 -10     1748.85     1853.05    144.18 o 
  14  10 -10     2847.64     3216.63    165.64 o 
  16  10 -10      553.90      710.57    142.21 o 
 -13  11 -10      577.06      606.50    240.73 o 
 -11  11 -10     3815.38     3389.68    326.14 o 
  -9  11 -10     1111.86     1043.91    289.22 o 
  -7  11 -10     1129.56     1164.47    193.48 o 
  -5  11 -10     6462.69     6177.65    744.84 o 
  -3  11 -10     5988.56     6501.34    277.82 o 
  -1  11 -10     3370.52     3489.16    159.14 o 
   1  11 -10     5951.31     6301.41    366.65 o 
   3  11 -10     3265.30     3771.77    218.59 o 
   5  11 -10      677.73      774.40    124.23 o 
   7  11 -10     6796.50     6784.65    206.92 o 
   9  11 -10     3565.03     3768.93    190.25 o 
  11  11 -10      417.31      377.19    126.58 o 
  13  11 -10     3585.13     3454.49    208.41 o 
  15  11 -10     2796.15     3148.16    172.39 o 
 -12  12 -10     1081.64     1013.14    349.77 o 
 -10  12 -10     1958.56     1624.81    316.79 o 
  -8  12 -10       39.48       85.41    282.08 o 
  -6  12 -10     2446.15     2578.45    290.82 o 
  -4  12 -10     1614.74     1717.72    144.12 o 
  -2  12 -10      310.29      329.33    155.52 o 
   0  12 -10     3799.57     3694.14    251.68 o 
   2  12 -10     2998.93     2845.94    189.77 o 
   4  12 -10      106.91      197.49    144.64 o 
   6  12 -10     4979.96     5291.92    291.18 o 
   8  12 -10     5791.10     6054.02    250.04 o 
  10  12 -10     1265.84     1412.68    130.95 o 
  12  12 -10      796.06      979.10    154.53 o 
  14  12 -10     1906.91     1769.72    169.00 o 
 -11  13 -10      183.04      303.74    339.68 o 
  -9  13 -10      576.44      442.08    315.56 o 
  -7  13 -10      536.06      573.38    209.86 o 
  -5  13 -10        7.74       38.12    138.21 o 
  -3  13 -10     1108.58      929.81    145.27 o 
  -1  13 -10     1729.05     1802.78    139.88 o 
   1  13 -10      281.14      353.39    132.42 o 
   3  13 -10       42.22      143.78    151.68 o 
   5  13 -10     1855.51     1764.21    141.58 o 
   7  13 -10     1214.30     1366.90    141.70 o 
   9  13 -10      392.71      360.95    130.56 o 
  11  13 -10      113.81      212.75    127.32 o 
  13  13 -10       32.17       40.17    149.20 o 
 -10  14 -10      905.06      670.50    251.81 o 
  -8  14 -10     1538.68     1272.05    203.19 o 
  -6  14 -10      979.74     1155.95    179.55 o 
  -4  14 -10     2287.24     2095.98    229.84 o 
  -2  14 -10     3347.73     3390.35    233.07 o 
   0  14 -10     1553.19     1934.29    169.74 o 
   2  14 -10     1804.54     1766.47    164.23 o 
   4  14 -10     1551.12     1652.09    166.80 o 
   6  14 -10      821.88      871.72    167.69 o 
   8  14 -10       61.56       37.69    172.66 o 
  10  14 -10      309.42      394.11    143.05 o 
  12  14 -10      362.74      292.45    171.50 o 
  -9  15 -10     1105.87      790.87    357.40 o 
  -7  15 -10     1032.29     1227.99    233.48 o 
  -5  15 -10     1376.26     1396.65    181.78 o 
  -3  15 -10     3675.73     3699.25    415.67 o 
  -1  15 -10     1620.76     1392.36    135.71 o 
   1  15 -10     1219.53     1438.34    173.65 o 
   3  15 -10     1901.49     1897.58    174.72 o 
   5  15 -10     1616.56     1746.43    177.33 o 
   7  15 -10       18.86      102.39    177.83 o 
   9  15 -10      492.21      627.51    161.70 o 
  11  15 -10      946.10     1009.09    177.99 o 
  -6  16 -10      316.53      260.76    246.11 o 
  -4  16 -10     1183.53      799.70    327.82 o 
  -2  16 -10     1408.83     1274.12    254.19 o 
   0  16 -10      102.02      196.51    164.04 o 
   2  16 -10      388.93      510.86    182.52 o 
   4  16 -10      173.55      195.16    142.65 o 
   6  16 -10      256.35      324.30    163.84 o 
   8  16 -10       69.71      136.48    195.58 o 
  10  16 -10       90.75       56.12    361.10 o 
  -3  17 -10      107.19       57.24    130.62 o 
  -1  17 -10      145.17       91.27    170.75 o 
   1  17 -10      177.20      242.89    194.81 o 
   3  17 -10       42.31       84.19    167.85 o 
   5  17 -10      239.24      218.16    170.71 o 
   7  17 -10      642.69      352.04    251.24 o 
 -13   1  -9      613.49      677.89    188.55 o 
 -11   1  -9     4042.87     3943.51    255.25 o 
  -9   1  -9      652.47      802.19    225.47 o 
  -7   1  -9     1470.16     1381.37    221.53 o 
  -5   1  -9    16414.97    15822.03    290.21 o 
  -1   1  -9     2332.99     2435.37    220.55 o 
   1   1  -9    10673.34    10655.18    199.81 o 
   3   1  -9    17114.82    18441.33    590.43 o 
   5   1  -9     1149.48     1310.52    115.58 o 
   7   1  -9     9935.89    10128.77    186.24 o 
   9   1  -9     5232.77     5267.19    145.67 o 
  11   1  -9      764.98      756.61    109.93 o 
  13   1  -9     1920.63     2004.64    121.52 o 
  15   1  -9     2278.37     2424.51    118.39 o 
  17   1  -9     1084.84     1126.28    117.67 o 
  19   1  -9      881.75      762.77    144.44 o 
 -16   2  -9     1315.37     1211.78    222.76 o 
 -14   2  -9      589.52      469.89    278.88 o 
 -12   2  -9     2066.63     2207.93    262.15 o 
 -10   2  -9     4728.22     4344.48    246.88 o 
  -8   2  -9     1290.01     1606.84    223.50 o 
  -6   2  -9    10190.37     9557.12    264.36 o 
  -4   2  -9    20192.39    17627.52    264.61 o 
  -2   2  -9     7610.72     6150.33    330.08 o 
   0   2  -9     6386.02     6647.39    159.11 o 
   2   2  -9    40110.79    41444.22    326.79 o 
   4   2  -9    18927.74    19910.05    224.13 o 
   6   2  -9     6304.82     6522.59    114.06 o 
   8   2  -9     3624.25     3564.57    116.80 o 
  10   2  -9     4062.97     3945.60    115.82 o 
  12   2  -9     1650.58     1765.35    105.18 o 
  14   2  -9     3581.42     3613.45    109.57 o 
  16   2  -9     2947.50     2922.54    226.27 o 
  18   2  -9     1239.14     1296.52    124.76 o 
  20   2  -9     3314.40     3243.26    135.11 o 
 -17   3  -9      543.66      183.38    323.68 o 
 -15   3  -9      362.49      454.14    210.70 o 
 -13   3  -9       30.63      -83.69    263.13 o 
 -11   3  -9     2079.57     1920.68    180.92 o 
  -9   3  -9     1258.12     1244.76    231.62 o 
  -7   3  -9     3420.29     3304.27    232.12 o 
  -5   3  -9    13390.79    12335.37    229.90 o 
  -3   3  -9     9238.06     8267.31    262.15 o 
  -1   3  -9     6737.62     7341.43    311.70 o 
   1   3  -9     9182.01     9182.51    488.80 o 
   3   3  -9    18384.17    19381.69    621.51 o 
   5   3  -9     1447.68     1708.45    107.78 o 
   7   3  -9     3785.95     3901.67    100.81 o 
   9   3  -9     4602.74     4714.98    100.06 o 
  11   3  -9      844.67      815.76     92.29 o 
  13   3  -9     1879.04     1882.13     89.51 o 
  15   3  -9     1368.71     1383.79    108.63 o 
  17   3  -9      326.04      383.29    127.64 o 
  19   3  -9     1902.18     1927.03    148.07 o 
 -16   4  -9      289.53      293.65    316.05 o 
 -14   4  -9     1083.05     1375.96    283.56 o 
 -12   4  -9      588.28      867.17    257.72 o 
 -10   4  -9      310.89      202.58    163.19 o 
  -8   4  -9     1930.52     1549.49    172.30 o 
  -6   4  -9      498.31      548.66    216.61 o 
  -4   4  -9       97.03      193.96    209.72 o 
  -2   4  -9      551.69      682.87    103.86 o 
   0   4  -9     1299.20     1379.36    128.73 o 
   2   4  -9     6101.36     6499.97    219.25 o 
   4   4  -9     5984.97     5892.20    135.76 o 
   6   4  -9     1379.95     1727.17    103.07 o 
   8   4  -9     2671.63     2909.28    103.54 o 
  10   4  -9     4818.96     4788.61    101.15 o 
  12   4  -9     5086.05     5407.81    117.27 o 
  14   4  -9      698.88      812.77    114.79 o 
  16   4  -9      873.86      827.09    125.66 o 
  18   4  -9     1022.54      904.51    117.75 o 
  20   4  -9      268.03      221.42    144.73 o 
 -17   5  -9      935.06     1197.01    339.93 o 
 -15   5  -9     1349.26     1306.54    310.39 o 
 -13   5  -9     3200.08     2931.60    209.96 o 
 -11   5  -9     2647.13     2335.68    186.09 o 
  -9   5  -9     2488.16     2606.20    239.99 o 
  -7   5  -9     2586.64     2148.61    171.56 o 
  -5   5  -9     4030.86     3801.98    232.85 o 
  -3   5  -9     2185.26     2274.81    135.36 o 
  -1   5  -9     3269.87     3171.91    133.46 o 
   1   5  -9     4160.81     4501.99    195.58 o 
   3   5  -9    11702.70    11793.96    434.64 o 
   5   5  -9     9708.93    10017.75    162.90 o 
   7   5  -9    10282.89    11017.22    146.67 o 
   9   5  -9     7775.54     7821.43    109.11 o 
  11   5  -9    11197.84    11670.86    120.06 o 
  13   5  -9     3342.53     3784.24    117.53 o 
  15   5  -9     2289.03     2165.50    104.98 o 
  17   5  -9     2097.75     2168.85    115.76 o 
  19   5  -9      602.09      400.77    127.63 o 
 -16   6  -9      965.56      929.69    335.01 o 
 -14   6  -9      993.92      602.57    207.75 o 
 -12   6  -9     1129.46     1272.82    273.22 o 
 -10   6  -9     1667.37     1528.32    178.46 o 
  -8   6  -9     4244.29     3764.81    185.84 o 
  -6   6  -9     2001.12     2025.29    230.64 o 
  -4   6  -9     2471.65     2460.10    269.16 o 
  -2   6  -9     7494.08     8293.47    300.28 o 
   0   6  -9     1608.73     1527.37    128.78 o 
   2   6  -9     4175.59     4412.31    251.99 o 
   4   6  -9     9607.37     9542.14    358.95 o 
   6   6  -9     6810.71     6716.21    137.46 o 
   8   6  -9     8634.93     8586.51    129.96 o 
  10   6  -9     6711.40     7032.33    110.05 o 
  12   6  -9     9664.69     9753.46    212.28 o 
  14   6  -9     1092.03     1190.66    118.35 o 
  16   6  -9     2530.80     2224.27    165.87 o 
  18   6  -9     2162.17     2034.15    136.12 o 
 -15   7  -9      317.28      274.45    319.99 o 
 -13   7  -9      302.95      302.27    285.04 o 
 -11   7  -9      722.32      569.83    184.36 o 
  -9   7  -9     1211.17     1096.34    244.67 o 
  -7   7  -9     1055.89      830.74    171.81 o 
  -5   7  -9     2311.90     2056.40    159.34 o 
  -3   7  -9     4636.27     4398.46    181.69 o 
  -1   7  -9     2095.40     2075.93    136.71 o 
   1   7  -9     2621.97     2607.17    134.90 o 
   3   7  -9     3634.82     3789.40    152.88 o 
   5   7  -9     3303.57     3415.28    204.97 o 
   7   7  -9      516.59      500.46     88.95 o 
   9   7  -9     1396.38     1590.86     98.55 o 
  11   7  -9     4328.96     4590.72    109.00 o 
  13   7  -9      631.27      688.57    114.13 o 
  15   7  -9       71.70       52.21     98.78 o 
  17   7  -9      965.59     1121.81    141.42 o 
  19   7  -9      435.21      502.98    134.54 o 
 -16   8  -9      290.71      206.76    348.30 o 
 -14   8  -9      189.02      201.35    308.91 o 
 -12   8  -9     2887.58     2627.61    294.14 o 
 -10   8  -9     4062.92     3778.34    200.36 o 
  -8   8  -9       51.46       99.20    233.84 o 
  -6   8  -9     5513.14     5481.25    299.81 o 
  -4   8  -9    10668.75    10596.74    759.36 o 
  -2   8  -9     4220.67     4187.93    241.70 o 
   0   8  -9      711.31      792.90    109.91 o 
   2   8  -9     7034.74     7214.36    300.02 o 
   4   8  -9     4106.73     4334.78    151.22 o 
   6   8  -9     1755.25     1663.36    133.34 o 
   8   8  -9     3599.09     3950.48    108.46 o 
  10   8  -9     1517.37     1708.46     95.81 o 
  12   8  -9      800.84      780.72     98.03 o 
  14   8  -9     3645.55     3865.77    124.70 o 
  16   8  -9      685.42      762.89    115.61 o 
  18   8  -9      283.14      314.32    129.88 o 
 -15   9  -9      164.36      -10.58    338.45 o 
 -13   9  -9     2506.93     2543.92    314.82 o 
 -11   9  -9     8717.88     7719.88    233.35 o 
  -9   9  -9     4067.40     3924.80    203.56 o 
  -7   9  -9     2127.93     1780.38    181.41 o 
  -5   9  -9    14123.08    13165.26   1265.31 o 
  -3   9  -9     8383.51     8367.86    522.53 o 
  -1   9  -9       30.73       56.27    112.07 o 
   1   9  -9     7037.71     6879.81    342.82 o 
   3   9  -9     7179.94     7151.28    386.63 o 
   5   9  -9      505.07      475.55    137.50 o 
   7   9  -9    10899.01    11662.97    465.89 o 
   9   9  -9     7692.08     8010.14    331.58 o 
  11   9  -9       79.78      104.80    125.72 o 
  13   9  -9     4549.41     4928.04    150.96 o 
  15   9  -9     6095.92     5583.23    405.75 o 
  17   9  -9      182.75      286.88    137.37 o 
 -14  10  -9      642.76      910.00    339.19 o 
 -12  10  -9     4870.84     4735.61    235.32 o 
 -10  10  -9     6542.03     6765.08    303.01 o 
  -8  10  -9      294.61      231.62    258.95 o 
  -6  10  -9     6217.71     6362.08    500.29 o 
  -4  10  -9    11364.14    11446.39    548.95 o 
  -2  10  -9     2604.05     2632.65    180.12 o 
   0  10  -9     5023.25     4883.84    267.74 o 
   2  10  -9     4780.37     5054.70    285.77 o 
   4  10  -9     5669.98     6066.13    222.88 o 
   6  10  -9     6204.50     6584.52    248.69 o 
   8  10  -9    11404.88    12014.14    360.82 o 
  10  10  -9     1760.12     1953.80    121.39 o 
  12  10  -9     1204.67     1220.28    116.21 o 
  14  10  -9     6810.94     6733.20    433.80 o 
  16  10  -9     1157.38     1105.05    166.75 o 
 -13  11  -9     1414.77     1298.18    326.39 o 
 -11  11  -9     1640.02     1659.03    221.29 o 
  -9  11  -9     2039.51     1900.74    207.50 o 
  -7  11  -9      839.60      743.19    151.54 o 
  -5  11  -9     2271.35     2370.78    182.84 o 
  -3  11  -9     5529.67     5804.04    301.13 o 
  -1  11  -9     2395.36     2579.57    134.44 o 
   1  11  -9     2342.21     2391.26    125.91 o 
   3  11  -9     3413.29     3598.78    195.49 o 
   5  11  -9     5891.08     5587.87    354.98 o 
   7  11  -9     5053.79     5052.10    307.36 o 
   9  11  -9      690.05      703.74    120.31 o 
  11  11  -9     1497.66     1570.58    142.48 o 
  13  11  -9     2373.50     2398.29    128.63 o 
  15  11  -9      925.49      928.68    166.21 o 
 -12  12  -9      427.36      275.19    231.62 o 
 -10  12  -9      132.72      100.67    216.12 o 
  -8  12  -9     1217.23     1233.81    164.88 o 
  -6  12  -9      413.81      416.85    153.54 o 
  -4  12  -9     1111.78     1262.35    169.79 o 
  -2  12  -9     6518.49     6008.40    239.55 o 
   0  12  -9     3150.36     3304.13    206.46 o 
   2  12  -9      890.04      923.54    143.80 o 
   4  12  -9     8856.96     9227.78    541.65 o 
   6  12  -9     6117.31     6472.47    552.28 o 
   8  12  -9      219.11      285.91    132.66 o 
  10  12  -9     3048.39     3100.91    133.88 o 
  12  12  -9     2054.07     2039.77    138.36 o 
  14  12  -9        7.12       51.39    163.25 o 
 -11  13  -9       86.90       95.01    239.25 o 
  -9  13  -9     1686.24     1366.85    226.45 o 
  -7  13  -9     1003.99     1033.89    171.18 o 
  -5  13  -9      105.61      170.06    189.53 o 
  -3  13  -9     4068.79     4038.62    289.54 o 
  -1  13  -9     6039.77     6220.02    362.92 o 
   1  13  -9      561.53      556.00    116.54 o 
   3  13  -9     6031.04     6448.46    304.67 o 
   5  13  -9     7747.70     8570.58    453.63 o 
   7  13  -9      764.20      693.92    124.27 o 
   9  13  -9     2919.64     3254.00    214.30 o 
  11  13  -9     4211.79     4477.71    303.06 o 
  13  13  -9      982.74      939.53    148.16 o 
 -10  14  -9      130.18      197.90    338.20 o 
  -8  14  -9     1126.38     1269.34    189.56 o 
  -6  14  -9      135.36      140.05    206.00 o 
  -4  14  -9     1443.00     1281.84    144.56 o 
  -2  14  -9     1493.91     1584.42    147.54 o 
   0  14  -9      983.21     1041.95    160.13 o 
   2  14  -9     1693.53     1763.06    161.79 o 
   4  14  -9     3286.08     3354.32    147.94 o 
   6  14  -9     1034.68     1047.91    128.29 o 
   8  14  -9      545.44      518.87    171.00 o 
  10  14  -9     2597.89     2024.99    205.18 o 
  12  14  -9     2585.18     2056.65    293.71 o 
  -9  15  -9      215.69      391.13    241.22 o 
  -7  15  -9      929.39     1074.88    226.75 o 
  -5  15  -9     2051.11     1669.44    156.29 o 
  -3  15  -9     2024.35     2168.12    225.06 o 
  -1  15  -9      474.57      514.17    149.39 o 
   1  15  -9     1626.35     1490.36    168.17 o 
   3  15  -9     2461.70     2614.25    184.13 o 
   5  15  -9      560.35      434.54    146.99 o 
   7  15  -9      775.71      910.95    176.73 o 
   9  15  -9      809.92      950.50    186.12 o 
  11  15  -9      851.79      930.63    171.75 o 
  -8  16  -9      215.22      119.13    251.07 o 
  -6  16  -9     2946.28     2147.82    243.16 o 
  -4  16  -9     3782.80     3296.04    414.69 o 
  -2  16  -9      242.68      314.87    163.46 o 
   0  16  -9     1935.49     2104.01    182.89 o 
   2  16  -9     5526.85     5717.12    408.06 o 
   4  16  -9     1880.48     1926.36    157.74 o 
   6  16  -9      742.31      528.06    132.42 o 
   8  16  -9     2131.42     2156.94    184.83 o 
  10  16  -9     1148.02     1261.53    178.46 o 
  -5  17  -9     3301.61     2938.14   1025.92 o 
  -3  17  -9     2077.00     1763.01    213.07 o 
  -1  17  -9      512.96      486.14    167.56 o 
   1  17  -9     4082.53     4320.32    574.96 o 
   3  17  -9     4482.71     5085.21    513.41 o 
   5  17  -9      153.15      273.08    165.24 o 
   7  17  -9     2972.82     2889.55    297.39 o 
  -2  18  -9      193.10      -30.52    361.10 o 
   0  18  -9     1224.11     1182.15    204.64 o 
   2  18  -9     2170.44     2138.13    250.55 o 
   4  18  -9      851.11      840.59    364.30 o 
 -10   0  -8       57.93       60.55    220.79 o 
  -8   0  -8     5493.88     4464.35    176.73 o 
  -6   0  -8      496.10      680.10    154.09 o 
   0   0  -8    10029.36    11160.27    267.31 o 
   2   0  -8    13806.77    14342.77    602.81 o 
   4   0  -8    89662.80    93722.16   3217.01 o 
   6   0  -8    60442.42    59383.80   2574.69 o 
   8   0  -8     5595.07     5548.47    202.09 o 
  10   0  -8    10450.29    10649.81    209.96 o 
  12   0  -8     9000.20     9234.36    321.71 o 
  14   0  -8      881.03      786.30    141.92 o 
  16   0  -8     3071.99     3235.69    168.63 o 
  18   0  -8     2793.30     2725.45    213.30 o 
  20   0  -8      223.71      405.68    166.29 o 
 -15   1  -8     1465.96     1183.22    282.33 o 
 -13   1  -8     5530.78     5472.57    269.04 o 
 -11   1  -8      761.70      665.58    228.18 o 
  -9   1  -8     1973.33     1987.88    220.30 o 
  -7   1  -8     2478.35     2347.74    214.89 o 
  -5   1  -8     3076.35     2948.59    169.84 o 
  -3   1  -8    25416.32    22864.28    343.13 o 
  -1   1  -8    29541.72    31538.72    410.82 o 
   1   1  -8     8517.56     8731.92    807.28 o 
   3   1  -8    14253.86    14054.76    308.47 o 
   5   1  -8    46243.18    46789.25    954.57 o 
   7   1  -8     2815.10     2923.38    115.88 o 
   9   1  -8     5874.46     6029.29    117.74 o 
  11   1  -8    10681.87    11248.92    156.80 o 
  13   1  -8    10117.17     9958.51    223.54 o 
  15   1  -8      566.35      559.42    126.71 o 
  17   1  -8     3052.70     2947.22    231.65 o 
  19   1  -8     1327.52     1173.64    171.63 o 
 -18   2  -8     1174.44      732.04    250.08 o 
 -16   2  -8      417.05      459.80    295.13 o 
 -14   2  -8     2163.86     1913.05    195.69 o 
 -12   2  -8     5842.46     5663.58    263.13 o 
 -10   2  -8     7193.42     6438.94    249.84 o 
  -8   2  -8     2359.68     2179.63    223.99 o 
  -6   2  -8     5646.08     4960.09    228.42 o 
  -4   2  -8    17143.81    15073.75    294.39 o 
  -2   2  -8    16988.79    15830.70    529.83 o 
   0   2  -8     4737.39     4429.09    195.30 o 
   2   2  -8     9016.15    10045.85    158.01 o 
   4   2  -8    23965.72    24134.59    612.94 o 
   6   2  -8    23076.61    23628.13    464.41 o 
   8   2  -8     3896.05     4138.60    114.76 o 
  10   2  -8     4760.18     4849.55    108.00 o 
  12   2  -8     8445.80     8818.13    186.35 o 
  14   2  -8     7943.49     8192.65    212.53 o 
  16   2  -8     2687.40     2594.21    112.14 o 
  18   2  -8     1446.55     1317.52    129.48 o 
  20   2  -8     2777.77     2381.72    197.85 o 
 -17   3  -8     3130.16     3054.43    235.81 o 
 -15   3  -8      453.45      432.97    198.15 o 
 -13   3  -8     4252.98     4171.44    269.28 o 
 -11   3  -8    20032.60    18761.76    303.50 o 
  -9   3  -8     5012.11     4424.23    185.35 o 
  -7   3  -8     8606.80     7995.08    251.81 o 
  -5   3  -8    39330.60    34869.32    332.30 o 
  -3   3  -8    18832.95    17207.84    274.70 o 
  -1   3  -8     2296.34     2401.23    128.23 o 
   1   3  -8    40031.80    38898.84   1625.44 o 
   3   3  -8    20343.60    21178.08    312.05 o 
   5   3  -8     3633.10     3744.43    105.92 o 
   7   3  -8    17025.75    17694.70    203.09 o 
   9   3  -8    14507.71    14625.77    210.48 o 
  11   3  -8     1989.89     2100.44     88.51 o 
  13   3  -8    11862.66    12259.51    264.65 o 
  15   3  -8     9681.76    10086.60    162.01 o 
  17   3  -8      130.42      174.68    115.65 o 
  19   3  -8     2904.54     2948.91    161.03 o 
 -18   4  -8     3324.63     2594.14    254.52 o 
 -16   4  -8     3100.27     3165.44    308.18 o 
 -14   4  -8      260.89      573.52    278.39 o 
 -12   4  -8    12065.90    11493.55    294.39 o 
 -10   4  -8    14944.25    13837.11    287.01 o 
  -8   4  -8      858.67      725.89    157.29 o 
  -6   4  -8    24461.70    22682.87    322.70 o 
  -4   4  -8    51237.61    46146.76    420.17 o 
  -2   4  -8    12027.44    12191.28    358.34 o 
   0   4  -8    38508.54    39968.46   1622.17 o 
   2   4  -8    53963.91    54568.87   2333.81 o 
   4   4  -8    21722.85    21340.05    575.80 o 
   6   4  -8    13955.67    14615.39    403.28 o 
   8   4  -8    33934.43    34339.77    515.74 o 
  10   4  -8     6102.31     6350.76    111.59 o 
  12   4  -8     7256.92     7842.71    136.76 o 
  14   4  -8    14396.04    14897.30    324.30 o 
  16   4  -8     3202.63     3301.14    128.59 o 
  18   4  -8     1170.22     1326.52    117.59 o 
  20   4  -8     5307.20     4607.87    536.82 o 
 -17   5  -8     2567.64     2376.05    250.33 o 
 -15   5  -8      774.95      947.91    297.34 o 
 -13   5  -8     2443.86     2387.62    196.92 o 
 -11   5  -8     4960.96     5211.41    259.93 o 
  -9   5  -8     9032.13     8668.53    262.15 o 
  -7   5  -8     6909.75     6985.14    247.13 o 
  -5   5  -8     9815.24     8689.21    207.99 o 
  -3   5  -8    10764.29    10055.76    756.73 o 
  -1   5  -8     5426.15     5932.74    245.73 o 
   1   5  -8    37416.71    39102.36   1343.26 o 
   3   5  -8    16991.96    16330.49    650.99 o 
   5   5  -8     3829.01     4065.85    109.09 o 
   7   5  -8     9040.19     9132.63    112.93 o 
   9   5  -8     5462.47     5404.71    112.29 o 
  11   5  -8     1946.40     2100.65     97.20 o 
  13   5  -8     4429.86     4794.63    117.03 o 
  15   5  -8     1546.03     1658.39    111.41 o 
  17   5  -8      689.72      792.09    118.35 o 
  19   5  -8     1945.65     2012.66    127.41 o 
 -16   6  -8      879.58     1017.08    318.76 o 
 -14   6  -8     1968.35     1783.08    211.44 o 
 -12   6  -8     1102.14     1163.29    263.13 o 
 -10   6  -8      459.77      585.58    165.66 o 
  -8   6  -8     9312.50     8734.75    261.90 o 
  -6   6  -8     3239.62     2715.73    228.92 o 
  -4   6  -8      753.99      653.70    128.49 o 
  -2   6  -8    14452.36    14183.74    407.21 o 
   0   6  -8     3347.42     3419.24    151.19 o 
   2   6  -8     7537.70     7585.86    413.92 o 
   4   6  -8     8475.84     8191.15    341.23 o 
   6   6  -8     3071.12     3020.12    107.15 o 
   8   6  -8     2400.34     2304.93     92.26 o 
  10   6  -8     8201.49     8540.26    122.05 o 
  12   6  -8     8525.76     9468.37    148.73 o 
  14   6  -8      310.94      346.45     95.86 o 
  16   6  -8     1251.54     1286.02    128.43 o 
  18   6  -8     2270.81     2188.60    133.18 o 
 -17   7  -8      104.53       19.20    347.31 o 
 -15   7  -8     2194.02     2210.39    308.91 o 
 -13   7  -8     2349.10     1842.40    287.25 o 
 -11   7  -8     1488.79     1553.18    258.21 o 
  -9   7  -8     8254.44     7687.15    267.07 o 
  -7   7  -8     7407.97     6865.02    252.55 o 
  -5   7  -8     3586.24     3368.51    161.84 o 
  -3   7  -8     3721.55     4214.52    187.86 o 
  -1   7  -8    12547.75    12916.24    639.94 o 
   1   7  -8      557.45      492.65    103.41 o 
   3   7  -8     5469.24     5525.86    146.52 o 
   5   7  -8    13796.49    15074.54    206.84 o 
   7   7  -8     2318.83     2309.11     92.64 o 
   9   7  -8     8836.22     9261.19    163.07 o 
  11   7  -8    11803.88    12316.80    116.20 o 
  13   7  -8     5440.02     5641.56    113.85 o 
  15   7  -8     1399.69     1520.59    125.53 o 
  17   7  -8     3387.13     3584.43    131.30 o 
  19   7  -8     1929.29     1979.61    158.48 o 
 -16   8  -8     1036.90      665.33    340.91 o 
 -14   8  -8     1406.62     1179.53    300.54 o 
 -12   8  -8      351.39      485.89    191.26 o 
 -10   8  -8     1455.57     1660.50    259.44 o 
  -8   8  -8     7744.85     7283.22    272.73 o 
  -6   8  -8     3208.55     3254.38    183.99 o 
  -4   8  -8     1168.57     1085.36    124.99 o 
  -2   8  -8     9135.81     9119.87    429.06 o 
   0   8  -8     6287.46     6101.90    275.95 o 
   2   8  -8       12.90      100.68    119.05 o 
   4   8  -8     8558.46     8712.13    304.64 o 
   6   8  -8     5824.92     5722.00    160.11 o 
   8   8  -8     1342.23     1434.32    102.69 o 
  10   8  -8     8168.46     9015.30    216.46 o 
  12   8  -8     9687.14    10163.29    122.62 o 
  14   8  -8      478.02      556.43    112.89 o 
  16   8  -8     2040.98     2261.90    115.63 o 
  18   8  -8     2234.91     2268.11    123.01 o 
 -15   9  -8      767.84     1052.28    326.64 o 
 -13   9  -8       67.22       71.14    206.52 o 
 -11   9  -8      331.20      588.04    268.30 o 
  -9   9  -8     1248.18      886.86    253.04 o 
  -7   9  -8     1405.58     1549.49    169.84 o 
  -5   9  -8      392.02      367.20    158.56 o 
  -3   9  -8      442.29      481.64    116.31 o 
  -1   9  -8     2204.92     2083.16    130.31 o 
   1   9  -8      950.72     1013.73    109.62 o 
   3   9  -8      215.99      277.35    123.13 o 
   5   9  -8     4229.50     4671.19    148.52 o 
   7   9  -8      661.70      816.41    132.82 o 
   9   9  -8     2428.46     2924.89    126.29 o 
  11   9  -8     4166.09     4669.55    198.65 o 
  13   9  -8     1966.45     2061.55    115.83 o 
  15   9  -8      777.31      835.82    122.02 o 
  17   9  -8     1018.26     1047.43    124.65 o 
 -14  10  -8       46.47       18.71    315.07 o 
 -12  10  -8     1544.98     1614.47    299.81 o 
 -10  10  -8     1676.19     1319.34    276.42 o 
  -8  10  -8      270.41      181.90    254.52 o 
  -6  10  -8     2629.16     2566.82    125.48 o 
  -4  10  -8     6313.78     6768.70    464.10 o 
  -2  10  -8      713.21      748.58    117.70 o 
   0  10  -8     4595.88     4719.62    171.50 o 
   2  10  -8     4802.12     4977.12    293.09 o 
   4  10  -8     3720.12     3786.64    254.79 o 
   6  10  -8     3000.11     3096.06    142.10 o 
   8  10  -8     7653.66     7926.33    131.47 o 
  10  10  -8     3882.06     3762.26    220.10 o 
  12  10  -8      757.46      825.78    123.20 o 
  14  10  -8     4126.44     4631.48    154.83 o 
  16  10  -8      738.78      758.84    163.06 o 
 -13  11  -8     1324.78     1218.42    313.10 o 
 -11  11  -8     4489.98     4327.25    304.73 o 
  -9  11  -8     2009.65     1668.13    273.22 o 
  -7  11  -8     1169.73     1185.07    178.42 o 
  -5  11  -8     9656.35     9200.36   1084.89 o 
  -3  11  -8     7585.51     7569.11    546.90 o 
  -1  11  -8     3768.45     4340.52    261.49 o 
   1  11  -8    10996.77    10877.65    713.95 o 
   3  11  -8     7551.82     7734.63    492.75 o 
   5  11  -8      284.62      393.26    116.83 o 
   7  11  -8    10049.96    10718.26    261.93 o 
   9  11  -8     6757.04     7241.98    176.54 o 
  11  11  -8     1041.83     1116.02    124.71 o 
  13  11  -8     5641.40     4930.68    417.74 o 
  15  11  -8     4038.53     4416.53    153.85 o 
  17  11  -8      361.84      475.06    359.13 o 
 -14  12  -8      154.28      213.16    354.94 o 
 -12  12  -8     1999.35     1967.94    322.21 o 
 -10  12  -8     3288.12     3357.43    313.59 o 
  -8  12  -8       81.67      112.10    155.41 o 
  -6  12  -8     1695.92     1678.48    186.83 o 
  -4  12  -8     6152.32     5951.55    316.91 o 
  -2  12  -8      412.56      580.57    122.29 o 
   0  12  -8     6393.43     6369.11    429.40 o 
   2  12  -8     4798.54     5082.16    363.82 o 
   4  12  -8      472.49      598.84    122.50 o 
   6  12  -8     3254.59     3492.01    208.56 o 
   8  12  -8     5344.09     5645.35    162.97 o 
  10  12  -8      857.43      960.68    112.26 o 
  12  12  -8     1444.14     1294.59    148.76 o 
  14  12  -8     2634.54     2167.69    337.62 o 
  16  12  -8      378.93      397.11    178.92 o 
 -13  13  -8      550.61      487.86    350.76 o 
 -11  13  -8      301.48      197.90    321.96 o 
  -9  13  -8      333.75      216.12    299.07 o 
  -7  13  -8      434.93      452.58    158.28 o 
  -5  13  -8       89.17      126.62    136.72 o 
  -3  13  -8     1447.32     1393.11    137.30 o 
  -1  13  -8     2395.49     2437.36    258.29 o 
   1  13  -8      232.63      314.03    114.26 o 
   3  13  -8      217.00      253.38    129.99 o 
   5  13  -8     2120.55     2454.47    134.56 o 
   7  13  -8      549.50      714.44    154.79 o 
   9  13  -8       56.49      103.68    136.99 o 
  11  13  -8      324.47      456.98    134.52 o 
  13  13  -8      572.65      494.88    144.21 o 
  15  13  -8      470.20      437.35    158.05 o 
 -10  14  -8      179.03      293.65    221.29 o 
  -8  14  -8     1516.50     1589.83    216.52 o 
  -6  14  -8      512.25      559.21    166.64 o 
  -4  14  -8     1324.85      912.68    201.36 o 
  -2  14  -8     3142.30     3144.17    274.45 o 
   0  14  -8     2428.97     2628.72    159.58 o 
   2  14  -8     1584.06     1697.22    156.49 o 
   4  14  -8     2440.74     2645.43    239.69 o 
   6  14  -8     2227.70     2436.89    167.29 o 
   8  14  -8      352.19      457.84    142.83 o 
  10  14  -8      728.63      870.68    126.23 o 
  12  14  -8      608.95      527.85    163.75 o 
  14  14  -8      295.28      411.31    356.91 o 
  -9  15  -8      877.47      911.73    335.01 o 
  -7  15  -8      826.52      695.30    181.82 o 
  -5  15  -8      738.58      727.23    135.24 o 
  -3  15  -8     1520.87     1730.56    147.39 o 
  -1  15  -8     2856.69     2572.63    209.98 o 
   1  15  -8     1348.04     1273.19    129.73 o 
   3  15  -8     2296.37     2247.80    197.08 o 
   5  15  -8     1601.55     1584.97    152.30 o 
   7  15  -8      607.76      811.09    150.32 o 
   9  15  -8      305.53      349.91    179.93 o 
  11  15  -8      618.82      573.11    149.02 o 
  -8  16  -8      198.21      358.03    198.91 o 
  -6  16  -8      120.29      208.55    188.06 o 
  -4  16  -8      656.62      418.66    135.71 o 
  -2  16  -8      249.59      264.95    173.86 o 
   0  16  -8      131.74      253.25    151.06 o 
   2  16  -8      725.09      797.43    149.18 o 
   4  16  -8      411.56      406.75    151.47 o 
   6  16  -8      133.28      256.30    152.75 o 
   8  16  -8       23.98       -1.52    162.07 o 
  10  16  -8       82.13       56.23    154.30 o 
  -5  17  -8       75.47       79.30    172.99 o 
  -3  17  -8       49.04      107.09    144.55 o 
  -1  17  -8       42.22      134.47    142.80 o 
   1  17  -8      266.99      393.88    186.81 o 
   3  17  -8        3.80       74.16    185.99 o 
   5  17  -8      247.31      394.82    186.60 o 
   7  17  -8      513.59      421.39    168.54 o 
   9  17  -8      341.46      213.16    361.10 o 
  -2  18  -8      192.62      161.71    175.21 o 
   0  18  -8     1092.52      898.98    204.24 o 
   2  18  -8      827.04      672.97    175.19 o 
   4  18  -8      869.51      987.74    219.90 o 
   6  18  -8     1340.17     1151.96    361.83 o 
 -17   1  -7     1399.00     1324.51    224.49 o 
 -15   1  -7      372.20      542.51    269.28 o 
 -13   1  -7      608.32      615.12    241.72 o 
 -11   1  -7     4914.28     4444.91    240.98 o 
  -9   1  -7     3903.00     3389.68    172.06 o 
  -7   1  -7     2519.45     2138.52    154.33 o 
  -5   1  -7     8024.02     7192.15    239.01 o 
  -3   1  -7     1829.06     1619.40    206.76 o 
  -1   1  -7     6233.15     6220.38    738.68 o 
   1   1  -7    15925.63    16086.66    390.69 o 
   3   1  -7    14361.81    14878.50    401.96 o 
   5   1  -7     4462.06     4409.34    111.34 o 
   7   1  -7     7766.55     8041.58    131.92 o 
   9   1  -7     5930.37     5737.63    102.34 o 
  11   1  -7     1182.87     1150.07    100.30 o 
  13   1  -7     1038.55      984.80    103.83 o 
  15   1  -7     3616.11     3994.03    132.57 o 
  17   1  -7      671.06      698.79    124.17 o 
  19   1  -7      708.39      667.62    118.70 o 
  21   1  -7      991.09      887.11    359.37 o 
 -18   2  -7     3587.60     3680.38    338.70 o 
 -16   2  -7     1895.17     1777.91    289.71 o 
 -14   2  -7      886.62      968.34    180.18 o 
 -12   2  -7     8325.71     7676.56    267.56 o 
 -10   2  -7    10980.44    10144.42    208.73 o 
  -8   2  -7      184.19      221.04    148.43 o 
  -6   2  -7    19412.20    17125.63    246.39 o 
  -4   2  -7    15328.16    13609.67    279.38 o 
  -2   2  -7     5061.26     4933.29    178.69 o 
   0   2  -7    24693.90    25161.64    841.91 o 
   2   2  -7    17498.93    18707.74    249.33 o 
   4   2  -7     5874.55     6107.02    192.57 o 
   6   2  -7    17113.91    17631.29    238.87 o 
   8   2  -7    37716.41    37597.09    907.74 o 
  10   2  -7     7392.52     7458.39    123.25 o 
  12   2  -7     1595.05     1662.92    114.55 o 
  14   2  -7     5099.51     5263.56    150.82 o 
  16   2  -7     3589.84     3838.62    125.67 o 
  18   2  -7      821.39      836.60    131.31 o 
  20   2  -7     2190.54     1962.83    261.92 o 
 -17   3  -7     1427.84     1487.46    321.71 o 
 -15   3  -7      459.23      350.02    271.75 o 
 -13   3  -7      702.09      667.79    263.62 o 
 -11   3  -7     5678.30     5494.72    253.28 o 
  -9   3  -7     1829.54     1568.20    218.09 o 
  -7   3  -7       54.48       54.15    205.53 o 
  -5   3  -7     8523.96     8414.51    202.33 o 
  -3   3  -7     2845.44     3093.69    173.53 o 
  -1   3  -7     7950.94     8292.00    404.60 o 
   1   3  -7    24015.91    23985.96   1022.84 o 
   3   3  -7    14310.81    15003.57    550.85 o 
   5   3  -7     5658.69     5871.05    115.56 o 
   7   3  -7     1633.97     1510.24     86.60 o 
   9   3  -7     2794.18     2751.50     92.16 o 
  11   3  -7      586.97      713.84     83.16 o 
  13   3  -7     2720.71     2699.50    100.75 o 
  15   3  -7     1399.42     1457.59    107.67 o 
  17   3  -7      129.91      172.42    114.38 o 
  19   3  -7     1546.70     1489.12    143.79 o 
 -18   4  -7      261.00      336.24    338.45 o 
 -16   4  -7       98.91      108.30    206.76 o 
 -14   4  -7      115.97      270.51    259.19 o 
 -12   4  -7       39.21       74.83    239.75 o 
 -10   4  -7      953.93     1031.35    225.72 o 
  -8   4  -7     2491.08     2283.01    167.87 o 
  -6   4  -7     1650.13     1333.13    155.07 o 
  -4   4  -7        0.59       95.35    110.71 o 
  -2   4  -7     2790.32     1982.56    114.29 o 
   0   4  -7     5813.83     5646.22    175.48 o 
   2   4  -7     1549.00     1858.34    128.31 o 
   4   4  -7      742.69      851.64     88.35 o 
   6   4  -7     3038.52     3003.00    105.54 o 
   8   4  -7      166.24      130.51     84.23 o 
  10   4  -7     1023.59     1122.39     89.90 o 
  12   4  -7     2815.08     2988.88     98.59 o 
  14   4  -7     1505.86     1533.81    105.86 o 
  16   4  -7      891.17      935.88    111.60 o 
  18   4  -7     1601.85     1669.35    117.66 o 
  20   4  -7      346.29      367.00    131.97 o 
 -17   5  -7      259.41      273.22    221.53 o 
 -15   5  -7      119.23      307.19    289.71 o 
 -13   5  -7     3065.14     3065.75    195.93 o 
 -11   5  -7     2808.84     2553.03    176.24 o 
  -9   5  -7     2305.58     2013.97    169.10 o 
  -7   5  -7     7455.14     7619.70    254.76 o 
  -5   5  -7     5865.78     4846.37    236.30 o 
  -3   5  -7    12968.48    13268.18    726.57 o 
  -1   5  -7     8615.62     8978.31    263.72 o 
   1   5  -7     9945.34    10013.60    349.29 o 
   3   5  -7    10960.55    10983.39    316.62 o 
   5   5  -7    11845.56    12332.79    171.17 o 
   7   5  -7     9910.64     9876.19    111.75 o 
   9   5  -7     6073.20     6390.09    103.30 o 
  11   5  -7     8972.06     9294.00    172.92 o 
  13   5  -7     5903.46     5948.77    110.19 o 
  15   5  -7     3092.20     3159.18    149.89 o 
  17   5  -7     2060.23     2063.65    133.04 o 
  19   5  -7     1140.77     1320.10    146.45 o 
 -18   6  -7      805.48      540.29    350.51 o 
 -16   6  -7      153.11      267.81    215.62 o 
 -14   6  -7      910.85     1030.61    203.32 o 
 -12   6  -7     1380.93     1529.06    180.92 o 
 -10   6  -7     1342.03     1317.13    244.92 o 
  -8   6  -7     3800.16     3467.46    241.72 o 
  -6   6  -7     6886.46     6757.95    193.47 o 
  -4   6  -7     2434.42     2598.87    126.73 o 
  -2   6  -7    15046.22    14571.99    656.72 o 
   0   6  -7    13710.88    13508.99    675.21 o 
   2   6  -7     5467.88     5563.13    282.02 o 
   4   6  -7     9262.08     9564.51    381.93 o 
   6   6  -7     7523.16     7617.40    140.44 o 
   8   6  -7     3726.46     3871.53    103.12 o 
  10   6  -7     6355.08     6556.31    146.35 o 
  12   6  -7     9988.40     9973.00    459.76 o 
  14   6  -7     2298.02     2396.54    107.75 o 
  16   6  -7     1674.02     1559.48    101.32 o 
  18   6  -7     1265.33     1401.50    142.35 o 
  20   6  -7      489.03      722.19    353.96 o 
 -17   7  -7      146.18      123.07    336.48 o 
 -15   7  -7      145.88      163.69    299.07 o 
 -13   7  -7      512.33      515.18    268.05 o 
 -11   7  -7     1059.44      969.08    175.99 o 
  -9   7  -7      910.83      949.88    166.15 o 
  -7   7  -7     4505.91     4228.05    240.24 o 
  -5   7  -7     1717.04     1789.07    149.78 o 
  -3   7  -7     2823.05     2765.30    140.44 o 
  -1   7  -7     7212.08     6805.90    409.67 o 
   1   7  -7      687.70      750.18    103.92 o 
   3   7  -7      653.98      617.06    103.08 o 
   5   7  -7     7850.17     7792.02    131.67 o 
   7   7  -7     1813.98     1799.74     91.73 o 
   9   7  -7      115.14       75.68     90.40 o 
  11   7  -7     2221.33     2303.01    101.09 o 
  13   7  -7     1363.21     1420.94     98.74 o 
  15   7  -7       53.94      122.82    112.76 o 
  17   7  -7      260.39      340.30    114.21 o 
  19   7  -7      368.49      334.39    152.58 o 
 -16   8  -7      454.20      574.75    327.87 o 
 -14   8  -7      277.13      482.69    294.14 o 
 -12   8  -7     3969.61     3504.88    282.58 o 
 -10   8  -7     3800.95     3447.52    252.79 o 
  -8   8  -7      603.15      862.74    240.73 o 
  -6   8  -7     4732.41     4088.41    140.54 o 
  -4   8  -7    15337.97    15001.93    701.36 o 
  -2   8  -7     5341.08     5622.28    342.35 o 
   0   8  -7     3441.15     3451.43    185.08 o 
   2   8  -7    12221.28    12795.54    711.50 o 
   4   8  -7     8061.42     8218.57    224.24 o 
   6   8  -7     4400.06     4710.80    121.72 o 
   8   8  -7     3317.52     3500.56    118.51 o 
  10   8  -7       21.37       55.48     93.73 o 
  12   8  -7     1855.46     1905.73     92.40 o 
  14   8  -7     3687.72     3921.17    116.62 o 
  16   8  -7      956.21      924.67    104.86 o 
  18   8  -7      131.16      146.59    135.05 o 
 -15   9  -7      152.86       13.54    320.48 o 
 -13   9  -7     2989.82     2628.60    220.05 o 
 -11   9  -7    10257.67     9719.58    232.61 o 
  -9   9  -7     3963.41     3917.91    258.70 o 
  -7   9  -7     4833.00     5008.87    194.46 o 
  -5   9  -7    27569.20    27953.28   2060.98 o 
  -3   9  -7    12066.61    12255.82    512.25 o 
  -1   9  -7      418.20      476.17    124.93 o 
   1   9  -7    11411.53    11640.24    550.41 o 
   3   9  -7    12238.33    13035.53    623.60 o 
   5   9  -7     3833.98     3905.59    131.35 o 
   7   9  -7    11142.87    11605.27    293.79 o 
   9   9  -7     5922.06     6647.86    169.70 o 
  11   9  -7      216.15      286.82    100.91 o 
  13   9  -7     5030.12     5723.68    127.12 o 
  15   9  -7    10606.51    11220.79    246.37 o 
  17   9  -7      393.62      490.57    122.94 o 
 -16  10  -7     1157.14     1015.11    258.45 o 
 -14  10  -7      818.45      724.16    305.71 o 
 -12  10  -7     5351.91     4718.13    305.22 o 
 -10  10  -7     7066.15     6514.75    221.53 o 
  -8  10  -7      980.70     1175.35    248.36 o 
  -6  10  -7     8245.37     7907.26   1029.63 o 
  -4  10  -7    16118.69    16287.31    996.43 o 
  -2  10  -7     5517.50     5572.54    343.86 o 
   0  10  -7     1218.30     1299.18    127.68 o 
   2  10  -7    11204.43    10890.39    589.65 o 
   4  10  -7     7252.40     7402.50    355.55 o 
   6  10  -7     3585.26     3373.57    122.61 o 
   8  10  -7     5280.17     5624.53    266.80 o 
  10  10  -7      130.06      165.60    123.50 o 
  12  10  -7      977.82     1202.35    134.69 o 
  14  10  -7    11657.55    12266.14    436.50 o 
  16  10  -7     2341.70     2112.70    264.64 o 
 -15  11  -7      928.95      825.08    254.02 o 
 -13  11  -7     1514.29     1099.78    317.77 o 
 -11  11  -7     3219.51     3214.42    211.69 o 
  -9  11  -7     1160.57     1062.61    272.98 o 
  -7  11  -7     1112.29     1193.42    180.27 o 
  -5  11  -7     4982.53     5198.85    236.69 o 
  -3  11  -7     6858.91     6908.21    457.27 o 
  -1  11  -7     2828.97     2843.21    145.34 o 
   1  11  -7      933.27     1007.68    134.49 o 
   3  11  -7     1824.50     1796.70    108.11 o 
   5  11  -7     7866.96     7796.70    536.42 o 
   7  11  -7     4482.92     4627.48    154.71 o 
   9  11  -7      256.19      398.44    146.93 o 
  11  11  -7     1615.65     1887.19    109.91 o 
  13  11  -7     7512.48     8091.72    273.86 o 
  15  11  -7     1886.70     1927.35    159.74 o 
  17  11  -7      268.60      189.37    124.99 o 
 -14  12  -7     1856.28     1668.87    349.77 o 
 -12  12  -7     1066.11      979.66    318.02 o 
 -10  12  -7       61.07      246.88    198.39 o 
  -8  12  -7     1078.60     1007.48    134.10 o 
  -6  12  -7     1136.46     1158.32    145.24 o 
  -4  12  -7      965.21     1033.54    153.64 o 
  -2  12  -7     9633.88    10516.26    642.68 o 
   0  12  -7     3474.53     3600.21    180.88 o 
   2  12  -7     1072.20     1277.27    138.88 o 
   4  12  -7     9380.68     9741.04    361.52 o 
   6  12  -7    12628.04    13339.64    665.46 o 
   8  12  -7      583.14      743.27    131.51 o 
  10  12  -7     3710.34     3688.07    215.18 o 
  12  12  -7     4708.53     5149.64    173.84 o 
  14  12  -7     1372.76     1358.35    143.09 o 
  16  12  -7      662.15      592.18    175.67 o 
 -13  13  -7     1791.24     1459.65    349.77 o 
 -11  13  -7      445.91      638.01    311.38 o 
  -9  13  -7      803.60      824.84    201.35 o 
  -7  13  -7     1932.98     1849.07    304.36 o 
  -5  13  -7      220.87      206.92    147.03 o 
  -3  13  -7     1344.07     1430.53    149.01 o 
  -1  13  -7     8407.02     8577.28    525.79 o 
   1  13  -7     1946.09     1986.81    126.92 o 
   3  13  -7     4637.71     4575.33    250.04 o 
   5  13  -7    13159.03    13554.23    550.89 o 
   7  13  -7     5025.92     5526.62    181.15 o 
   9  13  -7     1746.50     1960.23    129.19 o 
  11  13  -7     4049.29     4418.08    203.51 o 
  13  13  -7     2844.17     3136.20    162.85 o 
  15  13  -7      123.24      181.30    156.44 o 
 -12  14  -7      596.63      430.51    244.92 o 
 -10  14  -7      176.48       84.92    315.07 o 
  -8  14  -7     2172.00     2184.04    216.98 o 
  -6  14  -7      625.08      736.74    127.85 o 
  -4  14  -7     1041.28     1062.13    126.32 o 
  -2  14  -7     2917.66     3001.32    148.37 o 
   0  14  -7     2544.75     2583.44    154.79 o 
   2  14  -7     1255.40     1340.43    132.46 o 
   4  14  -7     3684.10     4074.39    268.55 o 
   6  14  -7     4361.48     4436.39    300.80 o 
   8  14  -7        6.03       -9.46    163.15 o 
  10  14  -7     1559.41     1747.26    125.83 o 
  12  14  -7     1273.72     1322.53    161.57 o 
  14  14  -7      187.28      222.79    157.98 o 
 -11  15  -7     1227.35     1117.75    356.17 o 
  -9  15  -7      763.67      768.32    251.19 o 
  -7  15  -7      897.54     1227.82    182.11 o 
  -5  15  -7     1426.98     1323.75    162.12 o 
  -3  15  -7     3295.54     2731.23    392.48 o 
  -1  15  -7      391.15      382.38    124.14 o 
   1  15  -7     1731.27     1680.36    161.12 o 
   3  15  -7     2087.11     2317.37    145.36 o 
   5  15  -7      807.99      856.34    128.89 o 
   7  15  -7     1572.90     1659.89    150.31 o 
   9  15  -7     1041.35     1037.77    155.97 o 
  11  15  -7      310.45      391.07    164.24 o 
  13  15  -7     1224.01     1126.37    359.13 o 
  -8  16  -7       71.88      142.77    194.70 o 
  -6  16  -7     2318.00     2218.59    411.72 o 
  -4  16  -7     4111.32     3732.02    280.94 o 
  -2  16  -7      392.88      438.10    146.77 o 
   0  16  -7     2299.22     2587.83    178.38 o 
   2  16  -7     5884.78     6304.38    424.78 o 
   4  16  -7     1682.88     1664.21    182.98 o 
   6  16  -7     1016.97     1019.47    155.35 o 
   8  16  -7     4165.01     3174.02    474.71 o 
  10  16  -7     1689.44     1645.55    217.99 o 
  -7  17  -7      415.98      316.75    205.01 o 
  -5  17  -7     2383.65     2285.52    367.20 o 
  -3  17  -7     1832.24     1509.44    162.95 o 
  -1  17  -7      491.76      411.67    179.69 o 
   1  17  -7     4857.72     4691.30    474.47 o 
   3  17  -7     5018.17     5250.17    314.66 o 
   5  17  -7       33.74       67.17    161.26 o 
   7  17  -7     3980.46     4299.82    307.34 o 
   9  17  -7     2770.75     2705.65    166.11 o 
  -4  18  -7      831.40      546.10    185.98 o 
  -2  18  -7      566.58      369.95    180.08 o 
   0  18  -7     1181.11     1057.18    153.94 o 
   2  18  -7     3100.47     3290.97    279.93 o 
   4  18  -7      512.46      445.13    154.35 o 
   6  18  -7      867.54      675.18    202.28 o 
 -18   0  -6     1963.08     1910.09    332.79 o 
 -16   0  -6      620.89      575.00    287.50 o 
 -14   0  -6     8553.55     8434.80    220.33 o 
 -12   0  -6     7624.71     7261.49    232.24 o 
 -10   0  -6      264.95      258.65    151.15 o 
  -8   0  -6     7465.07     7666.47    235.81 o 
  -6   0  -6    16574.53    14519.43    272.73 o 
  -4   0  -6      532.04      634.81    137.60 o 
   0   0  -6    74580.24    77926.70    580.41 o 
   2   0  -6     5241.27     5141.85    170.84 o 
   4   0  -6    43485.36    45685.97    604.29 o 
   6   0  -6    57641.48    57217.43   1859.39 o 
   8   0  -6    14290.08    13768.32    686.38 o 
  10   0  -6    19249.87    19871.42   1038.49 o 
  12   0  -6    16891.35    16916.98    265.22 o 
  14   0  -6    11441.59    11468.14    508.05 o 
  16   0  -6     1131.33     1153.80    185.44 o 
  18   0  -6     2776.86     2952.47    209.12 o 
  20   0  -6      903.17      968.68    336.11 o 
 -17   1  -6      302.91      247.00    183.61 o 
 -15   1  -6     2699.38     2567.58    147.73 o 
 -13   1  -6     6761.91     6301.03    159.67 o 
 -11   1  -6     4423.60     4316.27    143.17 o 
  -9   1  -6     3475.58     3245.54    123.50 o 
  -7   1  -6    20784.09    19214.42    249.59 o 
  -5   1  -6    13421.38    11730.35    260.42 o 
  -3   1  -6    10844.04     9636.87    269.53 o 
  -1   1  -6    21848.00    22427.09   1903.82 o 
   1   1  -6    13760.75    15062.90    193.55 o 
   3   1  -6    41587.22    44967.53    667.50 o 
   5   1  -6    82095.65    84081.18   2400.32 o 
   7   1  -6    29560.75    28641.91    258.29 o 
   9   1  -6      959.99     1032.42     92.55 o 
  11   1  -6    15950.50    15558.61    263.42 o 
  13   1  -6     8949.84     9503.58    144.07 o 
  15   1  -6      983.35      909.96    111.48 o 
  17   1  -6     1198.69     1111.48    113.71 o 
  19   1  -6     1895.71     1700.29    142.15 o 
  21   1  -6      162.09      183.60    177.25 o 
 -18   2  -6     1718.16     1474.03    193.71 o 
 -16   2  -6     1093.14     1142.76    146.50 o 
 -14   2  -6     2754.49     2571.42    141.66 o 
 -12   2  -6     3803.54     3736.67    131.99 o 
 -10   2  -6     7013.36     6628.79    149.48 o 
  -8   2  -6      728.49      806.87    202.82 o 
  -6   2  -6    10847.94    10552.54    251.32 o 
  -4   2  -6    23561.84    20606.13    313.34 o 
  -2   2  -6    18594.36    17039.51   1785.12 o 
   0   2  -6     2964.64     2768.14    150.15 o 
   2   2  -6    15047.55    15682.72    235.96 o 
   4   2  -6    26438.33    26901.20    288.37 o 
   6   2  -6    17708.91    17925.14    421.83 o 
   8   2  -6     6650.10     6740.13    104.63 o 
  10   2  -6     2827.28     2823.23    110.92 o 
  12   2  -6     7725.57     7772.19    139.94 o 
  14   2  -6     8289.19     8066.42    166.32 o 
  16   2  -6     2409.67     2245.98    197.96 o 
  18   2  -6      831.96      803.48    103.14 o 
  20   2  -6     2431.30     2409.68    142.33 o 
 -19   3  -6     1664.57     1315.65    255.25 o 
 -17   3  -6     3790.90     3579.24    187.30 o 
 -15   3  -6      863.56      842.12    193.93 o 
 -13   3  -6     3912.98     3870.16    185.86 o 
 -11   3  -6    15541.83    14373.13    246.52 o 
  -9   3  -6    10276.64     9192.92    180.55 o 
  -7   3  -6     1055.97     1250.18    149.66 o 
  -5   3  -6    43886.34    39328.76    347.07 o 
  -3   3  -6    40563.45    37007.25    420.05 o 
  -1   3  -6     3186.59     3010.60    117.79 o 
   1   3  -6    26431.18    26568.58    906.16 o 
   3   3  -6    67985.79    71080.61   2185.73 o 
   5   3  -6     8447.46     8647.24    199.93 o 
   7   3  -6    36308.08    37632.65    358.72 o 
   9   3  -6    24950.41    25026.30    290.34 o 
  11   3  -6     3784.88     4005.16     91.39 o 
  13   3  -6     9382.00     9777.16    153.37 o 
  15   3  -6    16206.43    16157.23    319.11 o 
  17   3  -6      636.03      736.58    113.70 o 
  19   3  -6     2753.54     2612.82    143.85 o 
 -18   4  -6     3862.59     3755.62    205.39 o 
 -16   4  -6     4476.45     4333.31    215.64 o 
 -14   4  -6      316.39      315.31    132.63 o 
 -12   4  -6    11968.58    11592.87    178.59 o 
 -10   4  -6    19112.96    18897.20    212.02 o 
  -8   4  -6     1506.58     1599.21    157.53 o 
  -6   4  -6    17393.17    16569.34    284.55 o 
  -4   4  -6    53233.20    34159.65  12438.88 o 
  -2   4  -6     9384.86     8947.41    503.30 o 
   0   4  -6    23159.62    23499.57    972.60 o 
   2   4  -6    47700.23    47616.52   1527.65 o 
   4   4  -6     6415.08     6260.45    113.26 o 
   6   4  -6    11049.97    11731.60    217.66 o 
   8   4  -6    27726.88    28598.96    512.06 o 
  10   4  -6    10065.09     9854.67    106.45 o 
  12   4  -6     2487.48     2520.74     90.17 o 
  14   4  -6    17154.55    18212.05    393.36 o 
  16   4  -6     5142.96     5379.00    128.12 o 
  18   4  -6      384.23      420.52    123.56 o 
  20   4  -6     5366.85     5389.11    179.32 o 
 -17   5  -6     3189.08     3064.39    231.04 o 
 -15   5  -6      856.89      693.85    161.46 o 
 -13   5  -6     2468.89     2527.27    133.31 o 
 -11   5  -6    10730.79    10253.66    195.33 o 
  -9   5  -6     5568.96     4999.72    179.19 o 
  -7   5  -6     2561.43     2305.90    155.81 o 
  -5   5  -6     8774.50     7391.04    148.67 o 
  -3   5  -6    40516.87    41785.33   2313.60 o 
  -1   5  -6     7193.61     7478.12    325.37 o 
   1   5  -6    18167.39    17687.53    538.39 o 
   3   5  -6    10262.73     9841.00    208.88 o 
   5   5  -6     2427.08     2615.84     99.25 o 
   7   5  -6    26622.02    26915.34    331.93 o 
   9   5  -6     9142.43     9437.33    261.10 o 
  11   5  -6     1793.01     1927.09    103.43 o 
  13   5  -6     7799.10     8499.15    222.07 o 
  15   5  -6     5443.83     5741.72    116.35 o 
  17   5  -6      812.54      975.35    129.54 o 
  19   5  -6     1014.65     1194.94    146.30 o 
 -18   6  -6     1167.41     1154.43    244.42 o 
 -16   6  -6      630.04      771.36    176.53 o 
 -14   6  -6      925.25      762.35    136.79 o 
 -12   6  -6     2093.66     2001.96    148.47 o 
 -10   6  -6     3589.66     3695.39    177.72 o 
  -8   6  -6     8876.24     8074.83    249.84 o 
  -6   6  -6    10126.68     7646.41   1911.94 o 
  -4   6  -6      826.18      676.11    144.38 o 
  -2   6  -6    19987.14    19540.96    972.74 o 
   0   6  -6    18126.42    17515.35    662.36 o 
   2   6  -6     1098.38      957.19    102.34 o 
   4   6  -6     9900.90    10176.96    194.19 o 
   6   6  -6    12070.00    12632.03    221.89 o 
   8   6  -6     1642.16     1550.64     96.57 o 
  10   6  -6     1818.66     1909.15    101.27 o 
  12   6  -6     7237.43     7587.10    132.56 o 
  14   6  -6     1178.09     1143.48     97.98 o 
  16   6  -6     1120.08      930.04    141.15 o 
  18   6  -6     2297.10     2530.82    133.32 o 
  20   6  -6     1121.72     1131.91    180.19 o 
 -17   7  -6      232.74       84.43    227.19 o 
 -15   7  -6      857.52      932.26    172.64 o 
 -13   7  -6     2440.48     2209.04    162.47 o 
 -11   7  -6     1055.64     1189.62    235.32 o 
  -9   7  -6     6420.65     5748.01    189.78 o 
  -7   7  -6     9672.07     8710.38    206.27 o 
  -5   7  -6     3942.10     4000.58    169.59 o 
  -3   7  -6    13990.17    13192.32    826.60 o 
  -1   7  -6    40770.49    40943.55   1636.36 o 
   1   7  -6    13443.18    13022.98    677.96 o 
   3   7  -6     2420.41     2607.08    124.50 o 
   5   7  -6    19602.92    20142.53    475.08 o 
   7   7  -6     5604.63     5862.85    118.63 o 
   9   7  -6     3434.18     3715.15     97.46 o 
  11   7  -6     5458.76     6047.36    131.30 o 
  13   7  -6     5234.46     5406.48    230.33 o 
  15   7  -6      695.62      659.82     89.75 o 
  17   7  -6     3580.57     3616.75    234.32 o 
  19   7  -6     2088.27     1958.69    223.44 o 
 -16   8  -6       90.82      124.30    218.09 o 
 -14   8  -6     1674.78     1709.49    288.48 o 
 -12   8  -6     1083.43      843.54    257.96 o 
 -10   8  -6      559.04      667.79    177.23 o 
  -8   8  -6    11923.10    11143.04    273.71 o 
  -6   8  -6     4568.10     4168.35    186.58 o 
  -4   8  -6     2200.47     2362.68    133.16 o 
  -2   8  -6    15817.75    15778.13    849.51 o 
   0   8  -6     8883.07     9469.27    443.94 o 
   2   8  -6     1478.77     1492.73    109.98 o 
   4   8  -6     8553.18     8745.67    306.47 o 
   6   8  -6     9069.04    10255.76    331.70 o 
   8   8  -6      190.45      285.07    107.76 o 
  10   8  -6      910.72      962.53     94.71 o 
  12   8  -6     5316.07     5509.32    224.28 o 
  14   8  -6     1077.25     1080.42     96.27 o 
  16   8  -6     2219.70     2273.25    115.96 o 
  18   8  -6     2638.66     2401.09    238.51 o 
 -17   9  -6      461.28      296.11    255.75 o 
 -15   9  -6      909.84      806.38    312.11 o 
 -13   9  -6      153.14      168.12    278.15 o 
 -11   9  -6      896.85      983.11    259.44 o 
  -9   9  -6     2873.45     2277.34    182.89 o 
  -7   9  -6     3198.94     2861.54    141.28 o 
  -5   9  -6       92.72      140.61    114.45 o 
  -3   9  -6      900.16     1070.65    127.97 o 
  -1   9  -6     5442.51     5907.80    323.61 o 
   1   9  -6     6130.50     5672.95    400.66 o 
   3   9  -6     1094.34      943.40    111.26 o 
   5   9  -6     6717.71     6764.66    284.88 o 
   7   9  -6     3250.95     3366.65    121.50 o 
   9   9  -6     1964.36     2044.09    106.05 o 
  11   9  -6     2866.92     3102.09    141.76 o 
  13   9  -6      999.20     1171.69    119.60 o 
  15   9  -6     1483.85     1807.24    131.42 o 
  17   9  -6     1062.37     1151.44    123.38 o 
 -16  10  -6      919.91      922.56    246.88 o 
 -14  10  -6       86.63      290.45    302.27 o 
 -12  10  -6     2569.41     2355.87    285.78 o 
 -10  10  -6     4482.56     4142.64    275.93 o 
  -8  10  -6      227.05      327.78    164.89 o 
  -6  10  -6     3327.36     3516.44    353.71 o 
  -4  10  -6     5887.89     5562.91    524.65 o 
  -2  10  -6      655.72      575.60    131.12 o 
   0  10  -6     5914.83     6129.84    340.49 o 
   2  10  -6     7987.88     8326.25    425.12 o 
   4  10  -6     1473.10     1642.12    127.25 o 
   6  10  -6     1451.56     1771.86    131.74 o 
   8  10  -6     8198.17     9162.68    264.76 o 
  10  10  -6     4575.64     4854.00    120.92 o 
  12  10  -6      160.39      187.57    117.76 o 
  14  10  -6     5042.31     5075.62    139.73 o 
  16  10  -6     1567.41     1353.57    182.90 o 
  18  10  -6       83.07       40.37    246.34 o 
 -15  11  -6      432.93       21.41    327.87 o 
 -13  11  -6     1076.03      832.96    224.73 o 
 -11  11  -6     4386.79     4016.12    217.59 o 
  -9  11  -6     2702.83     2456.05    196.42 o 
  -7  11  -6     1152.70     1155.62    174.22 o 
  -5  11  -6    10934.68    11276.75    468.60 o 
  -3  11  -6     8626.20     9835.69    529.89 o 
  -1  11  -6      500.60      582.19    114.10 o 
   1  11  -6    10829.09    11495.13    787.44 o 
   3  11  -6     7668.35     8277.19    390.11 o 
   5  11  -6      374.72      425.37    101.03 o 
   7  11  -6     8925.46     9401.21    291.74 o 
   9  11  -6     6943.96     7734.96    263.56 o 
  11  11  -6      880.85      922.78    109.49 o 
  13  11  -6     6174.27     6009.39    697.60 o 
  15  11  -6     4677.33     4610.72    483.92 o 
  17  11  -6      373.36      482.64    156.32 o 
 -14  12  -6       91.81      230.39    333.28 o 
 -12  12  -6      809.76      809.08    220.79 o 
 -10  12  -6     2155.35     1952.68    283.07 o 
  -8  12  -6      143.62      146.55    148.93 o 
  -6  12  -6     3912.82     3867.21    355.53 o 
  -4  12  -6     7579.84     7841.18    566.03 o 
  -2  12  -6     1377.45     1358.62    138.57 o 
   0  12  -6     3266.15     3460.67    205.47 o 
   2  12  -6     7859.48     8090.64    357.20 o 
   4  12  -6     2493.39     2585.50    141.90 o 
   6  12  -6     2579.76     2846.82    174.95 o 
   8  12  -6     4607.69     4899.09    282.07 o 
  10  12  -6     1565.07     1528.62    112.76 o 
  12  12  -6     2117.13     2213.47    135.38 o 
  14  12  -6     3207.71     3471.49    150.18 o 
  16  12  -6      426.69      555.80    172.07 o 
 -13  13  -6      528.18      566.38    330.57 o 
 -11  13  -6      151.87       26.83    303.25 o 
  -9  13  -6      195.60      190.59    201.64 o 
  -7  13  -6     1877.85     1998.05    148.82 o 
  -5  13  -6     1314.93     1520.43    143.06 o 
  -3  13  -6     1342.30     1325.34    113.46 o 
  -1  13  -6     1847.93     1896.52    125.20 o 
   1  13  -6     1139.09     1053.71    110.76 o 
   3  13  -6     1007.60     1025.09    124.12 o 
   5  13  -6     1936.09     2354.93    152.55 o 
   7  13  -6      449.19      587.13    148.36 o 
   9  13  -6      235.30      376.11    156.57 o 
  11  13  -6      505.02      625.71    132.97 o 
  13  13  -6     1439.76     1447.66    141.54 o 
  15  13  -6       82.21      295.92    171.70 o 
 -12  14  -6     1878.79     1250.67    242.45 o 
 -10  14  -6      691.45      889.08    306.94 o 
  -8  14  -6     1744.76     1865.54    180.06 o 
  -6  14  -6     1436.77     1328.85    134.43 o 
  -4  14  -6     1018.63     1167.01    156.62 o 
  -2  14  -6     1589.46     1652.06    150.99 o 
   0  14  -6     1808.18     1826.66    130.57 o 
   2  14  -6      526.67      565.03    113.50 o 
   4  14  -6     1359.94     1461.20    151.76 o 
   6  14  -6     2502.30     2507.85    159.23 o 
   8  14  -6     1488.28     1719.38    161.82 o 
  10  14  -6     1239.78     1506.07    149.73 o 
  12  14  -6     1916.22     1761.82    215.58 o 
  14  14  -6      441.03      524.85    153.66 o 
 -11  15  -6     1912.55     1918.46    347.56 o 
  -9  15  -6     1207.01     1197.08    240.73 o 
  -7  15  -6     1124.82     1040.40    151.05 o 
  -5  15  -6     1631.56     1958.98    159.22 o 
  -3  15  -6      459.79      563.42    144.09 o 
  -1  15  -6     1243.65     1272.77    136.97 o 
   1  15  -6      936.74     1046.47    138.71 o 
   3  15  -6      663.28      758.48    155.48 o 
   5  15  -6     1960.43     2155.86    163.14 o 
   7  15  -6     1785.89     1853.90    170.15 o 
   9  15  -6     1304.21     1508.40    150.76 o 
  11  15  -6      824.02      895.38    133.67 o 
  13  15  -6     1093.70     1052.18    147.21 o 
 -10  16  -6      266.13      239.50    356.17 o 
  -8  16  -6      774.22      780.66    234.21 o 
  -6  16  -6      409.20      240.90    149.57 o 
  -4  16  -6      242.14      350.51    163.50 o 
  -2  16  -6       32.07      117.01    143.40 o 
   0  16  -6       22.66      -19.27    126.92 o 
   2  16  -6        1.16       -3.10    141.39 o 
   4  16  -6      128.35      125.43    133.17 o 
   6  16  -6      588.55      687.31    134.90 o 
   8  16  -6      115.96      221.89    157.10 o 
  10  16  -6       47.89      103.19    192.40 o 
  -7  17  -6       96.34       87.70    198.45 o 
  -5  17  -6      304.10       63.11    134.10 o 
  -3  17  -6      147.68      164.93    195.82 o 
  -1  17  -6      381.56      257.45    176.45 o 
   1  17  -6      982.64      916.44    155.90 o 
   3  17  -6       69.26       95.19    136.66 o 
   5  17  -6      172.15      225.22    181.08 o 
   7  17  -6      683.63      729.12    190.63 o 
   9  17  -6      190.34      103.33    202.13 o 
  -4  18  -6      374.88      346.30    182.64 o 
  -2  18  -6      401.18      491.75    194.13 o 
   0  18  -6     1509.02     1269.08    205.97 o 
   2  18  -6     1118.45      933.92    167.74 o 
   4  18  -6      909.35     1032.95    167.79 o 
   6  18  -6     1365.23     1277.27    177.17 o 
  -1  19  -6      544.48      464.97    349.77 o 
   1  19  -6     1646.42     1398.11    254.52 o 
   3  19  -6      772.01     -185.59    366.76 o 
 -19   1  -5     1150.61      944.61    178.83 o 
 -17   1  -5     1025.20     1005.19    171.64 o 
 -15   1  -5      982.78     1115.17    152.16 o 
 -13   1  -5     2795.46     2535.06    103.32 o 
 -11   1  -5     6910.29     6546.51    115.91 o 
  -9   1  -5     3421.22     3340.83    113.41 o 
  -7   1  -5     6903.30     6249.86    114.33 o 
  -5   1  -5    20371.92    18358.08    261.65 o 
  -3   1  -5     7095.06     6070.46    246.64 o 
  -1   1  -5     6090.99     6869.23    250.34 o 
   1   1  -5    30329.94    32369.91   1181.94 o 
   3   1  -5    15236.82    15415.36    259.39 o 
   5   1  -5      672.81      780.08     87.27 o 
   7   1  -5    20350.04    20020.79    423.25 o 
   9   1  -5     9006.15     8805.64    218.39 o 
  11   1  -5     2152.72     2234.75    112.13 o 
  13   1  -5     3029.58     3182.26    128.87 o 
  15   1  -5     2792.49     3004.78    115.60 o 
  17   1  -5      223.12      230.88    103.34 o 
  19   1  -5      594.69      611.82    127.24 o 
  21   1  -5      959.46      828.54    145.67 o 
 -18   2  -5     2313.25     2170.09    170.67 o 
 -16   2  -5     1603.39     1484.76    163.95 o 
 -14   2  -5     1685.40     1764.54    148.28 o 
 -12   2  -5    14602.66    14105.66    174.09 o 
 -10   2  -5    11589.74    10690.71    164.23 o 
  -8   2  -5     3603.46     3189.38    128.80 o 
  -6   2  -5    10846.91    10152.41    179.50 o 
  -4   2  -5    20205.75    18600.29    279.38 o 
  -2   2  -5     1356.37     1223.63    181.53 o 
   0   2  -5    29889.57    29210.61   1251.53 o 
   2   2  -5    24552.28    25070.42    862.45 o 
   4   2  -5    12837.15    13039.86    244.18 o 
   6   2  -5     4146.55     4190.70    104.84 o 
   8   2  -5    16961.48    17595.20    471.35 o 
  10   2  -5     8985.94     9048.93    136.18 o 
  12   2  -5     4759.75     4747.15    113.30 o 
  14   2  -5    10623.97    10979.74    139.32 o 
  16   2  -5     3397.47     3580.36    217.28 o 
  18   2  -5      295.45      314.33    117.32 o 
  20   2  -5     1732.51     1793.92    151.78 o 
 -19   3  -5      608.45      598.08    184.01 o 
 -17   3  -5     1176.21     1001.59    177.85 o 
 -15   3  -5      868.17      961.93    133.96 o 
 -13   3  -5     2007.34     1926.41    151.69 o 
 -11   3  -5    12208.44    11588.28    154.66 o 
  -9   3  -5     5701.31     5488.27    151.10 o 
  -7   3  -5      184.76      172.26    100.51 o 
  -5   3  -5    13236.70    11345.87    219.32 o 
  -3   3  -5     4065.94     2763.42    508.78 o 
  -1   3  -5      411.42      597.11    124.10 o 
   1   3  -5     1822.03     1904.03    136.13 o 
   3   3  -5     1855.22     1913.05    113.05 o 
   5   3  -5     7301.11     7674.65    141.37 o 
   7   3  -5     8530.76     8376.70    163.51 o 
   9   3  -5    13736.10    14095.20    140.07 o 
  11   3  -5     3457.10     3421.86     88.92 o 
  13   3  -5     5199.16     5031.55    176.55 o 
  15   3  -5     5307.84     5359.51    124.95 o 
  17   3  -5     1397.66     1390.10    100.77 o 
  19   3  -5      780.43      812.79    112.41 o 
 -18   4  -5      924.60     1068.78    230.79 o 
 -16   4  -5      220.36      390.03    148.82 o 
 -14   4  -5      197.47      187.15    132.18 o 
 -12   4  -5      796.70      808.97    123.42 o 
 -10   4  -5      150.96      121.71    114.56 o 
  -8   4  -5     4034.73     3766.20    137.62 o 
  -6   4  -5     6169.14     5410.79    225.22 o 
  -4   4  -5     2439.69     2647.21    151.62 o 
  -2   4  -5     4132.63     4176.93    192.72 o 
   0   4  -5     2740.62     2787.07    114.26 o 
   2   4  -5     5977.34     6435.77    140.08 o 
   4   4  -5     2270.83     2197.09    105.89 o 
   6   4  -5    19826.33    20756.62    313.56 o 
   8   4  -5     2597.57     2331.06     91.17 o 
  10   4  -5      671.55      679.01     95.36 o 
  12   4  -5      928.61      937.41     85.79 o 
  14   4  -5      407.23      442.03     94.24 o 
  16   4  -5      669.93      759.08    102.27 o 
  18   4  -5      421.36      415.57    121.57 o 
  20   4  -5      253.18      231.68    121.61 o 
 -19   5  -5     2374.90     1964.95    207.41 o 
 -17   5  -5      984.03      873.15    176.58 o 
 -15   5  -5       67.98      145.36    141.63 o 
 -13   5  -5     2619.63     2468.57    142.79 o 
 -11   5  -5      268.16      307.37    161.83 o 
  -9   5  -5       93.01       89.84    151.26 o 
  -7   5  -5    12665.62    10776.67    418.45 o 
  -5   5  -5     3229.59     3359.31    401.59 o 
  -3   5  -5    17066.23    16278.44    410.87 o 
  -1   5  -5    33275.40    30478.74   1505.33 o 
   1   5  -5    48258.83    48311.84   1907.32 o 
   3   5  -5    11018.50    11445.10    419.28 o 
   5   5  -5    10678.35    10867.48    111.36 o 
   7   5  -5    29781.76    31663.64    476.01 o 
   9   5  -5     1252.83     1242.81     90.94 o 
  11   5  -5     3891.78     4049.08     99.06 o 
  13   5  -5     3361.84     3896.27    113.52 o 
  15   5  -5     2069.49     2136.55    103.33 o 
  17   5  -5      806.91      823.41    127.94 o 
  19   5  -5     1478.07     1405.27    124.54 o 
 -18   6  -5     2031.15     1896.59    238.72 o 
 -16   6  -5       18.52      103.44    207.02 o 
 -14   6  -5     1995.99     2010.10    160.82 o 
 -12   6  -5     2793.09     2743.90    148.15 o 
 -10   6  -5      252.76      321.64    130.03 o 
  -8   6  -5     7086.43     6581.40    765.39 o 
  -6   6  -5     9667.54     8559.71    137.23 o 
  -4   6  -5     3857.70     3607.63    320.73 o 
  -2   6  -5    28216.17    28036.78   1440.40 o 
   0   6  -5    35954.59    35688.21   1817.69 o 
   2   6  -5     5181.94     5480.43    240.83 o 
   4   6  -5     9706.55     9309.23    344.68 o 
   6   6  -5    26668.29    26670.10    370.89 o 
   8   6  -5     5912.90     6022.18    106.63 o 
  10   6  -5     2426.14     2524.95     79.48 o 
  12   6  -5     4608.83     4584.40    111.70 o 
  14   6  -5     4372.80     4426.68    111.16 o 
  16   6  -5      586.20      626.79    113.34 o 
  18   6  -5     1704.29     1593.33    111.40 o 
  20   6  -5      817.44      624.28    134.64 o 
 -17   7  -5      272.62      232.20    229.82 o 
 -15   7  -5      224.39      277.54    166.49 o 
 -13   7  -5      899.88      870.24    181.53 o 
 -11   7  -5     1050.81      993.03    171.19 o 
  -9   7  -5     3680.91     3269.92    164.17 o 
  -7   7  -5     3387.59     3141.56    172.55 o 
  -5   7  -5     1687.97     1662.15    123.96 o 
  -3   7  -5     9410.47     9522.88    600.02 o 
  -1   7  -5     9691.97     9683.35    473.78 o 
   1   7  -5      745.17      594.58    117.38 o 
   3   7  -5     3679.92     4103.94    110.34 o 
   5   7  -5     6936.31     7127.43    149.51 o 
   7   7  -5     2273.60     2237.30    123.61 o 
   9   7  -5      863.70      880.09     88.24 o 
  11   7  -5     4984.08     5085.77    133.20 o 
  13   7  -5     1309.30     1319.30     95.74 o 
  15   7  -5      138.81      123.72    109.02 o 
  17   7  -5      486.53      567.25    113.01 o 
  19   7  -5      301.74      244.71    140.04 o 
 -16   8  -5     1466.72     1540.38    183.35 o 
 -14   8  -5       66.65      233.25    193.57 o 
 -12   8  -5     2436.82     2432.17    156.10 o 
 -10   8  -5     7728.36     7640.28    163.08 o 
  -8   8  -5      718.35      737.21    223.50 o 
  -6   8  -5     2112.73     2317.29    133.45 o 
  -4   8  -5    11002.21    10742.25    396.42 o 
  -2   8  -5    12206.37    11987.65   1052.88 o 
   0   8  -5      915.97      948.12    105.45 o 
   2   8  -5    12046.80    11847.55    566.65 o 
   4   8  -5     3269.18     3314.51    102.92 o 
   6   8  -5      794.23      732.84     94.52 o 
   8   8  -5     5631.76     6233.58    115.38 o 
  10   8  -5       66.45       89.25     78.18 o 
  12   8  -5     1304.99     1452.44    110.47 o 
  14   8  -5     2370.67     2609.69    104.90 o 
  16   8  -5     1811.91     2006.73    123.70 o 
  18   8  -5       26.07      167.30    145.62 o 
 -17   9  -5     2950.46     2675.91    207.90 o 
 -15   9  -5      927.15      822.37    217.11 o 
 -13   9  -5     1363.80     1168.77    161.10 o 
 -11   9  -5     8218.13     7029.25    334.39 o 
  -9   9  -5     6154.26     5797.73    267.56 o 
  -7   9  -5     2866.45     3023.41    138.76 o 
  -5   9  -5    15959.09    15672.92    755.22 o 
  -3   9  -5    12464.68    12902.97    587.08 o 
  -1   9  -5     1154.14     1325.77    130.18 o 
   1   9  -5    21783.03    21873.22    953.82 o 
   3   9  -5    16143.33    16928.45    873.57 o 
   5   9  -5     5805.58     5702.28    122.05 o 
   7   9  -5     9792.46    10497.58    231.16 o 
   9   9  -5     4719.47     4850.20    195.48 o 
  11   9  -5      264.76      284.75    118.12 o 
  13   9  -5     2275.22     2628.69    116.97 o 
  15   9  -5     8021.64     8195.80    509.95 o 
  17   9  -5      799.38      825.13    116.44 o 
 -16  10  -5     1928.72     1950.46    340.42 o 
 -14  10  -5       62.99      -51.20    302.76 o 
 -12  10  -5     2196.91     2167.07    204.30 o 
 -10  10  -5     5134.47     5164.39    274.70 o 
  -8  10  -5      130.64      135.90    141.15 o 
  -6  10  -5     9311.31     9451.34    399.53 o 
  -4  10  -5    15808.32    16365.41    704.94 o 
  -2  10  -5     5708.63     5427.16    316.40 o 
   0  10  -5     3125.04     3301.58    208.86 o 
   2  10  -5    11078.07    12305.44    495.68 o 
   4  10  -5    11402.10    12246.34    544.51 o 
   6  10  -5     2744.66     2994.47    119.67 o 
   8  10  -5     6673.66     7273.59    329.76 o 
  10  10  -5     3273.83     3445.88    115.48 o 
  12  10  -5     1598.58     1873.89    107.28 o 
  14  10  -5     9987.53    10109.05    251.01 o 
  16  10  -5     3043.26     2652.98    296.58 o 
  18  10  -5      239.15      244.91    143.20 o 
 -15  11  -5      882.87      873.33    337.22 o 
 -13  11  -5      778.03      581.89    300.54 o 
 -11  11  -5     1081.57     1006.00    278.15 o 
  -9  11  -5     1988.14     1891.39    265.59 o 
  -7  11  -5      988.83      999.84    125.99 o 
  -5  11  -5     4372.26     4566.73    205.71 o 
  -3  11  -5     3186.03     3550.69    301.22 o 
  -1  11  -5     1509.59     1496.83    129.42 o 
   1  11  -5      429.27      433.81    112.70 o 
   3  11  -5     1645.67     1674.84    132.26 o 
   5  11  -5     6679.07     6929.05    290.43 o 
   7  11  -5     2295.59     2592.86    123.82 o 
   9  11  -5      606.21      772.97    108.64 o 
  11  11  -5     2459.62     2756.74    121.99 o 
  13  11  -5     5882.14     6209.06    129.08 o 
  15  11  -5     2119.18     2084.74    157.42 o 
  17  11  -5       83.49      122.13    154.51 o 
 -14  12  -5     2253.07     2024.55    329.59 o 
 -12  12  -5     1481.04     1283.41    215.87 o 
 -10  12  -5       13.54       19.20    273.47 o 
  -8  12  -5     3585.62     3532.50    139.78 o 
  -6  12  -5     4046.71     3846.37    198.54 o 
  -4  12  -5     2057.18     2178.55    165.66 o 
  -2  12  -5     6405.53     6542.64    298.08 o 
   0  12  -5     6514.38     7064.85    365.46 o 
   2  12  -5     1956.40     2101.42    128.72 o 
   4  12  -5     6402.83     6759.02    255.47 o 
   6  12  -5    10798.62    11259.37    570.81 o 
   8  12  -5     2223.99     2434.29    133.04 o 
  10  12  -5     1040.00     1174.74    120.97 o 
  12  12  -5     7170.58     7126.14    665.85 o 
  14  12  -5     3449.46     3274.74    274.35 o 
  16  12  -5       99.01      168.30    151.98 o 
 -13  13  -5     2332.06     2008.06    332.05 o 
 -11  13  -5     1092.39      788.41    217.35 o 
  -9  13  -5     1220.83     1348.80    168.12 o 
  -7  13  -5     4584.02     4852.28    172.56 o 
  -5  13  -5     1878.95     2095.69    136.15 o 
  -3  13  -5     2243.98     2704.80    260.99 o 
  -1  13  -5    14726.54    15468.18   1297.70 o 
   1  13  -5     3569.25     3541.70    233.20 o 
   3  13  -5     1263.69     1430.56    113.29 o 
   5  13  -5    15824.45    17653.86    868.92 o 
   7  13  -5     9637.46    10045.57    517.08 o 
   9  13  -5      657.27      645.71    123.60 o 
  11  13  -5     5032.63     5228.87    179.09 o 
  13  13  -5     4478.14     4568.75    210.68 o 
  15  13  -5       27.21       17.49    138.58 o 
 -12  14  -5      895.89      679.86    237.04 o 
 -10  14  -5      297.91      157.78    307.93 o 
  -8  14  -5     1956.37     2026.39    151.80 o 
  -6  14  -5     1537.04     1610.72    135.79 o 
  -4  14  -5      364.88      349.60    126.20 o 
  -2  14  -5     5106.48     5014.85    318.95 o 
   0  14  -5     2469.43     2624.80    189.46 o 
   2  14  -5       52.49      103.23    124.85 o 
   4  14  -5     3314.54     3476.40    199.25 o 
   6  14  -5     6508.40     6942.20    233.09 o 
   8  14  -5      455.64      626.36    137.68 o 
  10  14  -5      655.32      725.74    168.53 o 
  12  14  -5     1755.12     1903.33    143.56 o 
  14  14  -5      441.05      311.85    142.50 o 
 -11  15  -5     1652.82     1331.41    335.25 o 
  -9  15  -5     2606.85     2741.62    359.87 o 
  -7  15  -5      568.46      558.96    163.87 o 
  -5  15  -5      548.97      569.09    148.83 o 
  -3  15  -5     4384.79     4249.69    256.67 o 
  -1  15  -5     1326.82     1380.15    136.89 o 
   1  15  -5     1468.77     1355.97    136.53 o 
   3  15  -5     2286.04     2352.19    215.02 o 
   5  15  -5      883.72     1138.68    137.07 o 
   7  15  -5     2575.50     2536.41    250.14 o 
   9  15  -5      806.44      843.01    152.43 o 
  11  15  -5      290.29      348.37    130.49 o 
  13  15  -5     1195.33     1089.84    177.47 o 
 -10  16  -5     4953.50     3764.81    359.62 o 
  -8  16  -5      586.27      396.34    189.22 o 
  -6  16  -5      981.56      787.09    144.87 o 
  -4  16  -5     4769.04     4387.82    189.44 o 
  -2  16  -5     1972.17     2083.15    170.32 o 
   0  16  -5     1936.22     2247.96    164.28 o 
   2  16  -5     3442.78     3878.06    371.54 o 
   4  16  -5     1624.87     1856.00    167.85 o 
   6  16  -5     1338.38     1610.78    175.28 o 
   8  16  -5     4097.00     4120.08    242.78 o 
  10  16  -5     2128.64     2021.02    370.29 o 
  12  16  -5      224.81      180.92    356.17 o 
  -7  17  -5      397.99      319.17    186.96 o 
  -5  17  -5     2305.79     2216.24    376.30 o 
  -3  17  -5     3063.83     3087.72    246.33 o 
  -1  17  -5      606.88      662.06    138.33 o 
   1  17  -5     2793.70     2686.57    321.16 o 
   3  17  -5     2830.14     3013.76    172.94 o 
   5  17  -5      115.53      113.40    154.79 o 
   7  17  -5     4672.50     4789.80    257.37 o 
   9  17  -5     3251.21     3151.22    163.59 o 
  -6  18  -5      699.60      483.53    171.20 o 
  -4  18  -5     1217.63     1122.48    206.11 o 
  -2  18  -5     1725.14     1746.09    229.88 o 
   0  18  -5      921.04     1121.92    192.41 o 
   2  18  -5     1851.30     1911.89    189.82 o 
   4  18  -5      362.74      459.73    193.23 o 
   6  18  -5     1410.39     1156.21    200.36 o 
   8  18  -5     2970.70     2666.50    364.79 o 
  -1  19  -5     2664.99     2203.14    290.00 o 
   1  19  -5      729.04      660.44    176.92 o 
   3  19  -5       48.60       41.31    203.56 o 
 -20   0  -4     4762.25     4700.41    466.20 o 
 -18   0  -4     3221.33     2730.01    316.79 o 
 -16   0  -4      979.55      968.20    155.14 o 
 -14   0  -4    16332.96    15744.93    216.64 o 
 -12   0  -4     8285.17     7987.70    186.24 o 
 -10   0  -4        5.15      105.74    146.46 o 
  -8   0  -4    48838.33    47038.27    292.92 o 
  -6   0  -4    33282.19    29812.83   1009.69 o 
  -4   0  -4     9072.31     7633.24    253.78 o 
  -2   0  -4    27323.75    25731.39    417.22 o 
   0   0  -4   233686.95   246146.02   1225.56 o 
   2   0  -4    27876.92    26842.65    507.31 o 
   4   0  -4    94948.73    92706.02   6091.13 o 
   6   0  -4   137120.20   135534.38   7623.39 o 
   8   0  -4     2162.63     2066.87    144.46 o 
  10   0  -4    11145.38    11248.43    164.19 o 
  12   0  -4    14630.50    14435.46    196.85 o 
  14   0  -4    18871.77    18890.62    336.85 o 
  16   0  -4       14.36      136.85    144.73 o 
  18   0  -4      596.87      505.11    164.95 o 
  20   0  -4     2716.56     2256.30    990.62 o 
 -19   1  -4     1920.45     1752.23    167.60 o 
 -17   1  -4     1026.32     1028.92    144.82 o 
 -15   1  -4     2548.54     2545.63    152.67 o 
 -13   1  -4    11343.59    11088.51    214.87 o 
 -11   1  -4     2384.24     2157.93    101.65 o 
  -9   1  -4     5296.21     5136.11    116.78 o 
  -7   1  -4    36813.57    33532.79    427.53 o 
  -5   1  -4     4343.41     4356.65    111.14 o 
  -3   1  -4     7831.65     6624.29    217.84 o 
  -1   1  -4    66209.30    51052.57  12630.96 o 
   1   1  -4     1265.24     1258.51    123.11 o 
   3   1  -4     1506.69     1776.91    109.34 o 
   5   1  -4    21762.78    21984.71    380.59 o 
   7   1  -4    36210.31    36531.22    694.29 o 
   9   1  -4       90.52      192.63     82.03 o 
  11   1  -4    12875.23    13128.60    264.08 o 
  13   1  -4    17293.88    18246.86    357.56 o 
  15   1  -4     2408.17     2669.87    124.46 o 
  17   1  -4     1766.62     1995.12    138.73 o 
  19   1  -4     2559.36     2774.18    158.24 o 
  21   1  -4      704.67      630.38    145.81 o 
 -20   2  -4      338.96      189.29    253.78 o 
 -18   2  -4     1643.99     1414.07    182.48 o 
 -16   2  -4     3113.62     3180.22    165.69 o 
 -14   2  -4     2477.54     2195.87    128.96 o 
 -12   2  -4     2085.03     1953.21    108.29 o 
 -10   2  -4     7329.23     6727.75    215.09 o 
  -8   2  -4     8415.73     7525.83    147.15 o 
  -6   2  -4     6960.05     6059.35    124.74 o 
  -4   2  -4    29473.21    26844.22    354.20 o 
  -2   2  -4    10889.22    10991.74   2540.73 o 
   0   2  -4    42077.16    41506.82   1906.76 o 
   2   2  -4     5830.76     5950.36    143.89 o 
   4   2  -4    10529.10    10205.56    176.55 o 
   6   2  -4    22545.23    23618.37    720.51 o 
   8   2  -4    14644.39    15068.29    258.01 o 
  10   2  -4     4425.49     4667.76    105.65 o 
  12   2  -4     6243.21     6101.71    125.70 o 
  14   2  -4    11469.61    11644.26    142.87 o 
  16   2  -4     2266.43     2281.09    120.03 o 
  18   2  -4     1421.26     1129.88    118.38 o 
  20   2  -4     2098.04     1755.22    232.96 o 
 -19   3  -4     1558.75     1358.59    206.34 o 
 -17   3  -4     5596.69     5621.44    160.81 o 
 -15   3  -4     3627.01     3587.50    167.40 o 
 -13   3  -4     3459.64     3151.70    164.00 o 
 -11   3  -4    15973.33    15565.77    353.21 o 
  -9   3  -4    17439.81    15950.99    736.88 o 
  -7   3  -4      120.38      119.89    104.21 o 
  -5   3  -4    34476.55    31439.48    253.65 o 
  -3   3  -4    42172.55    40442.60   3075.97 o 
  -1   3  -4     3802.37     3747.76    151.27 o 
   1   3  -4    50839.02    50839.89   1680.62 o 
   3   3  -4    22294.19    22789.32    500.31 o 
   5   3  -4    20247.48    21320.98    449.20 o 
   7   3  -4    23740.78    23842.03    432.21 o 
   9   3  -4    24561.97    25710.21    368.78 o 
  11   3  -4      286.10      341.83     87.01 o 
  13   3  -4    12371.34    13133.66    134.50 o 
  15   3  -4    11134.31    11904.54    238.65 o 
  17   3  -4     1564.42     1658.08    106.92 o 
  19   3  -4      978.51     1007.85    118.49 o 
 -18   4  -4     3003.87     2515.65    245.42 o 
 -16   4  -4     6035.10     5582.87    178.25 o 
 -14   4  -4      313.62      362.25    145.91 o 
 -12   4  -4    12560.13    12200.67    143.86 o 
 -10   4  -4    18108.23    16631.16    386.68 o 
  -8   4  -4    11193.28     9832.17    231.17 o 
  -6   4  -4     3520.47     2963.78    129.26 o 
  -4   4  -4    35693.76    32589.25   1423.22 o 
  -2   4  -4    36953.73    35424.14   1652.21 o 
   0   4  -4    18199.93    18658.06    633.47 o 
   2   4  -4    60049.79    60166.20   1473.07 o 
   4   4  -4    30852.52    31949.17    672.76 o 
   6   4  -4     4943.48     4814.27    114.00 o 
   8   4  -4    62302.48    64419.10   1364.55 o 
  10   4  -4     9350.05     9545.15    165.96 o 
  12   4  -4     2887.15     3059.06     97.15 o 
  14   4  -4    18855.94    20061.90    300.64 o 
  16   4  -4     9623.43     9352.06    690.40 o 
  18   4  -4       54.98      183.02    119.43 o 
  20   4  -4     4637.77     4511.73    299.06 o 
 -19   5  -4      631.48      596.12    235.85 o 
 -17   5  -4     2007.07     1690.84    191.42 o 
 -15   5  -4     1562.68     1552.13    167.39 o 
 -13   5  -4     2115.26     2140.75    136.16 o 
 -11   5  -4     6359.16     6256.44    161.43 o 
  -9   5  -4    12738.67    11826.47    193.46 o 
  -7   5  -4     1110.07     1044.74    119.42 o 
  -5   5  -4     7689.46     6514.52    498.31 o 
  -3   5  -4    28095.31    26071.93   1057.45 o 
  -1   5  -4     4670.82     4278.24    182.99 o 
   1   5  -4     9359.80     9621.85    488.10 o 
   3   5  -4    15777.87    15283.42    334.48 o 
   5   5  -4     7799.15     7870.30    117.12 o 
   7   5  -4    41719.41    43621.00   1080.53 o 
   9   5  -4     8354.51     8043.36    182.79 o 
  11   5  -4     1273.43     1354.58     89.99 o 
  13   5  -4     6694.34     7459.46    111.12 o 
  15   5  -4     6731.76     7062.07    125.92 o 
  17   5  -4     1127.98     1295.72    128.42 o 
  19   5  -4      611.19      775.06    131.38 o 
 -18   6  -4     1832.20     1478.88    426.13 o 
 -16   6  -4      421.04      437.09    154.33 o 
 -14   6  -4      598.21      656.78    163.58 o 
 -12   6  -4     4457.63     4123.52    164.28 o 
 -10   6  -4     1595.44     1378.50    110.74 o 
  -8   6  -4    11211.91     9935.09    142.20 o 
  -6   6  -4     5100.37     5019.00    118.88 o 
  -4   6  -4     2096.18     1876.26    103.39 o 
  -2   6  -4    46159.81    47131.22   2924.85 o 
   0   6  -4    35640.74    37104.14   1682.78 o 
   2   6  -4     3810.58     3790.75    152.27 o 
   4   6  -4    11232.59    11284.03    140.66 o 
   6   6  -4    35906.55    39360.35    482.25 o 
   8   6  -4     8472.19     8855.25    150.70 o 
  10   6  -4     1695.58     1894.62     90.93 o 
  12   6  -4     3311.60     3701.60    109.11 o 
  14   6  -4     1292.97     1326.06    105.44 o 
  16   6  -4     1134.02     1109.13    104.87 o 
  18   6  -4     1589.58     1850.04    128.40 o 
  20   6  -4      637.42      582.04    134.77 o 
 -17   7  -4     1827.87     1689.79    188.53 o 
 -15   7  -4      967.20     1015.10    162.60 o 
 -13   7  -4     6855.63     6195.45    304.36 o 
 -11   7  -4     1099.20      943.73    139.55 o 
  -9   7  -4     5166.21     4875.32    142.51 o 
  -7   7  -4    18838.84    17996.96    907.85 o 
  -5   7  -4     8416.17     7369.30    240.16 o 
  -3   7  -4     2714.79     2639.88    143.25 o 
  -1   7  -4    68707.70    67961.63   3854.92 o 
   1   7  -4    30673.21    31094.05   1726.91 o 
   3   7  -4     6399.78     6567.99    287.58 o 
   5   7  -4    34057.20    34789.39    740.03 o 
   7   7  -4    23133.72    23300.46   1043.62 o 
   9   7  -4      276.18      402.82     80.77 o 
  11   7  -4     4049.29     4196.55    134.08 o 
  13   7  -4     7591.64     8402.58    157.72 o 
  15   7  -4      139.18      194.71     93.79 o 
  17   7  -4     1410.55     1730.93    133.88 o 
  19   7  -4     2297.84     2409.94    146.74 o 
 -18   8  -4     2351.36     1761.98    209.48 o 
 -16   8  -4        6.26      106.48    182.27 o 
 -14   8  -4     2782.72     2734.26    202.42 o 
 -12   8  -4     6289.91     6128.31    255.62 o 
 -10   8  -4      460.00      529.34    167.08 o 
  -8   8  -4    11676.66    11242.80    183.16 o 
  -6   8  -4     4845.50     5294.06    208.42 o 
  -4   8  -4      449.97      405.90    126.73 o 
  -2   8  -4    26725.18    26328.59   1597.03 o 
   0   8  -4    29327.82    27418.68   1404.26 o 
   2   8  -4     3763.14     3644.74    130.89 o 
   4   8  -4    10412.93    10719.67    343.93 o 
   6   8  -4    20857.78    20974.52    551.01 o 
   8   8  -4     3208.81     3254.99    131.35 o 
  10   8  -4       33.28       43.92     90.46 o 
  12   8  -4     8353.28     8875.59    277.37 o 
  14   8  -4     2529.56     2678.88    104.87 o 
  16   8  -4      586.30      658.09    111.64 o 
  18   8  -4     3431.73     3514.78    350.30 o 
 -17   9  -4      784.15      665.77    172.04 o 
 -15   9  -4     1062.16     1185.42    173.76 o 
 -13   9  -4      701.10      735.09    137.18 o 
 -11   9  -4     2542.24     2411.69    155.56 o 
  -9   9  -4     3281.92     3106.36    207.01 o 
  -7   9  -4      750.41      669.60    132.83 o 
  -5   9  -4      654.85      593.73    104.61 o 
  -3   9  -4     1444.86     1554.77    130.69 o 
  -1   9  -4     9782.63     9525.06    486.43 o 
   1   9  -4     1596.87     1939.33    142.97 o 
   3   9  -4     1068.15      895.39    122.36 o 
   5   9  -4     3633.50     4240.72    188.06 o 
   7   9  -4     3529.43     4077.35    130.52 o 
   9   9  -4      852.23      984.43     92.94 o 
  11   9  -4      547.27      606.95     98.33 o 
  13   9  -4     2242.17     2174.38    174.43 o 
  15   9  -4     1453.60     1421.62    128.43 o 
  17   9  -4      734.57      693.85    121.03 o 
 -16  10  -4     1298.74     1191.90    194.62 o 
 -14  10  -4      163.02      405.58    206.60 o 
 -12  10  -4     1707.81     1533.80    140.37 o 
 -10  10  -4     7562.03     7070.11    147.07 o 
  -8  10  -4      553.34      638.75    142.41 o 
  -6  10  -4     2130.01     2037.22    117.49 o 
  -4  10  -4    10059.87    10953.88    490.04 o 
  -2  10  -4     2110.15     2285.22    140.69 o 
   0  10  -4      872.10      987.65     98.07 o 
   2  10  -4     7082.56     7458.78    349.14 o 
   4  10  -4     4896.62     5118.00    121.70 o 
   6  10  -4      488.80      399.64    125.46 o 
   8  10  -4     4440.46     5188.95    230.14 o 
  10  10  -4     1596.57     1792.43    112.11 o 
  12  10  -4      168.74      254.80    126.73 o 
  14  10  -4     4468.90     4971.22    166.95 o 
  16  10  -4     2183.26     2315.62    166.17 o 
  18  10  -4       62.44      -16.74    143.12 o 
 -15  11  -4      281.79      253.53    227.32 o 
 -13  11  -4      729.99      777.72    208.24 o 
 -11  11  -4     4154.27     4155.00    165.39 o 
  -9  11  -4     3604.44     3199.28    307.57 o 
  -7  11  -4     2851.35     3084.94    144.45 o 
  -5  11  -4     8102.85     8555.92    241.31 o 
  -3  11  -4     7336.86     6784.59    653.43 o 
  -1  11  -4      290.03      378.31    126.69 o 
   1  11  -4    18925.14    19776.13   1226.54 o 
   3  11  -4     9487.85     9814.21    316.28 o 
   5  11  -4     1508.08     1538.73    114.57 o 
   7  11  -4     5007.27     5346.28    284.64 o 
   9  11  -4     8580.62     9333.44    131.48 o 
  11  11  -4     1803.71     1858.70     98.37 o 
  13  11  -4     3758.26     4005.69    145.40 o 
  15  11  -4     4759.28     5221.08    161.84 o 
  17  11  -4      383.53      426.49    155.63 o 
 -14  12  -4       48.82      172.79    311.38 o 
 -12  12  -4      621.08      610.94    206.76 o 
 -10  12  -4     1750.08     1636.87    204.55 o 
  -8  12  -4      369.71      382.61    148.50 o 
  -6  12  -4     2321.80     2343.47    138.82 o 
  -4  12  -4     7954.56     8041.24    440.19 o 
  -2  12  -4     2087.30     2165.50    142.98 o 
   0  12  -4     7700.61     7772.42    446.24 o 
   2  12  -4     8297.35     8501.17    620.55 o 
   4  12  -4     5620.00     6145.18    165.95 o 
   6  12  -4     2702.75     2719.44    113.86 o 
   8  12  -4     6329.13     6902.41    203.34 o 
  10  12  -4     3529.65     3540.86    358.96 o 
  12  12  -4      605.55      657.23    115.32 o 
  14  12  -4     1803.45     1924.79    140.93 o 
  16  12  -4      415.61      541.25    172.49 o 
 -13  13  -4      560.23      284.05    232.12 o 
 -11  13  -4      199.87      191.99    201.84 o 
  -9  13  -4      117.21      171.37    138.62 o 
  -7  13  -4     1690.45     1707.49    127.86 o 
  -5  13  -4     1391.17     1471.59    104.49 o 
  -3  13  -4     1740.59     1712.79    128.99 o 
  -1  13  -4      454.57      466.78    118.86 o 
   1  13  -4     1156.52     1255.81    126.31 o 
   3  13  -4     1337.01     1431.90    120.39 o 
   5  13  -4      688.61      813.66    124.16 o 
   7  13  -4      119.92      141.90    112.49 o 
   9  13  -4      692.81      753.27    122.22 o 
  11  13  -4      565.09      674.69    118.16 o 
  13  13  -4     1183.83     1171.59    156.04 o 
  15  13  -4        4.88      191.86    170.40 o 
 -12  14  -4     1794.51     1538.66    235.07 o 
 -10  14  -4     1218.20     1025.45    303.99 o 
  -8  14  -4     3513.04     3238.71    133.73 o 
  -6  14  -4     4545.02     4772.01    179.77 o 
  -4  14  -4     2180.29     2135.62    335.42 o 
  -2  14  -4      122.15      177.19    123.55 o 
   0  14  -4     3767.58     3778.59    268.50 o 
   2  14  -4      316.19      377.78    123.41 o 
   4  14  -4     1020.05     1078.12    114.27 o 
   6  14  -4     2323.96     2387.09    131.24 o 
   8  14  -4      879.43      963.97    112.19 o 
  10  14  -4     1914.22     2327.11    173.71 o 
  12  14  -4     3088.91     3184.30    162.68 o 
  14  14  -4     1242.82     1239.18    142.89 o 
 -11  15  -4     2274.59     1937.66    335.25 o 
  -9  15  -4     1766.61     1628.78    214.10 o 
  -7  15  -4     3673.82     3710.19    184.89 o 
  -5  15  -4     3072.60     2957.30    131.77 o 
  -3  15  -4     1252.93     1247.28    136.76 o 
  -1  15  -4     2061.73     1832.52    219.95 o 
   1  15  -4     1383.78     1457.37    154.81 o 
   3  15  -4       80.51       61.03    118.84 o 
   5  15  -4     1601.34     1881.28    152.24 o 
   7  15  -4     2119.09     2361.86    175.48 o 
   9  15  -4      782.40      742.28    173.03 o 
  11  15  -4     1696.97     1762.07    134.10 o 
  13  15  -4     2867.04     3034.41    179.03 o 
 -10  16  -4      692.85      776.46    325.65 o 
  -8  16  -4      825.57      630.46    158.83 o 
  -6  16  -4      629.99      729.12    142.28 o 
  -4  16  -4      449.94      453.46    117.22 o 
  -2  16  -4       42.28      174.55    162.42 o 
   0  16  -4      230.19      272.77    140.94 o 
   2  16  -4      364.12      294.57    114.42 o 
   4  16  -4      188.78      163.97    140.27 o 
   6  16  -4      511.74      536.73    143.98 o 
   8  16  -4       48.49      149.35    152.93 o 
  10  16  -4      311.04      530.17    191.36 o 
  12  16  -4     1182.72     1064.07    176.83 o 
  -9  17  -4      167.54      110.27    175.64 o 
  -7  17  -4       64.89      159.29    173.20 o 
  -5  17  -4      368.22      305.48    140.73 o 
  -3  17  -4      225.53      156.10    177.47 o 
  -1  17  -4      698.35      610.43    137.14 o 
   1  17  -4      926.02     1022.52    172.25 o 
   3  17  -4      337.08      329.75    133.59 o 
   5  17  -4      484.14      677.33    178.73 o 
   7  17  -4      733.68      312.06    145.05 o 
   9  17  -4      185.27      219.08    197.80 o 
  -6  18  -4     1283.68      894.16    153.78 o 
  -4  18  -4      734.72      716.01    149.35 o 
  -2  18  -4      517.62      512.87    162.60 o 
   0  18  -4     1919.86     1933.96    163.62 o 
   2  18  -4     1501.20     1503.09    188.08 o 
   4  18  -4      543.46      525.57    163.71 o 
   6  18  -4     1490.45     1666.23    200.30 o 
   8  18  -4     2031.68     1793.93    215.67 o 
  -3  19  -4      279.87      120.62    176.96 o 
  -1  19  -4      604.18      447.27    204.06 o 
   1  19  -4     1614.84     1139.34    161.27 o 
   3  19  -4      491.35      436.99    204.61 o 
 -19   1  -3     1137.34     1021.21    165.76 o 
 -17   1  -3      654.42      686.67    142.76 o 
 -15   1  -3      777.21      765.54    113.95 o 
 -13   1  -3     2690.19     2500.41    109.39 o 
 -11   1  -3     7363.61     6792.27    106.63 o 
  -9   1  -3     6863.50     6824.15    112.74 o 
  -7   1  -3    11360.20    10604.14    189.47 o 
  -5   1  -3    52492.45    49119.02    239.13 o 
  -3   1  -3     4777.06     4369.68    161.24 o 
  -1   1  -3      643.87      675.87    150.48 o 
   1   1  -3    30555.51    32206.72    302.35 o 
   3   1  -3    11810.39    12630.94    170.93 o 
   5   1  -3     9380.68     8898.44    299.72 o 
   7   1  -3     7122.73     7005.79    175.47 o 
   9   1  -3     3909.11     4017.92    101.38 o 
  11   1  -3     3484.16     3512.69     98.82 o 
  13   1  -3     9624.09     9703.65    212.33 o 
  15   1  -3     3664.17     3820.26    128.47 o 
  17   1  -3      661.53      637.07    123.49 o 
  19   1  -3      527.48      592.94    137.37 o 
  21   1  -3      639.97      659.01    160.37 o 
 -20   2  -3      877.95      777.91    207.23 o 
 -18   2  -3     1499.22     1592.25    179.26 o 
 -16   2  -3     2192.19     2152.14    144.08 o 
 -14   2  -3     1260.12     1184.70    141.37 o 
 -12   2  -3     6682.08     6181.73    146.34 o 
 -10   2  -3    11489.36    11315.79    164.54 o 
  -8   2  -3    24110.87    23040.16    493.00 o 
  -6   2  -3    33617.77    31325.40    324.80 o 
  -4   2  -3    21142.52    19461.64    235.63 o 
  -2   2  -3     1955.49     1928.86    169.25 o 
   0   2  -3     7169.43     7394.47    310.22 o 
   2   2  -3    88050.84    93499.02   1486.35 o 
   4   2  -3     8655.30     8608.66    243.38 o 
   6   2  -3    10290.31    10017.87    249.34 o 
   8   2  -3    31586.98    31784.30    708.93 o 
  10   2  -3     5082.31     5017.92    107.36 o 
  12   2  -3     6292.59     6386.44    124.28 o 
  14   2  -3    13266.94    13933.06    493.56 o 
  16   2  -3     5329.09     5381.84    139.52 o 
  18   2  -3     1105.12     1262.54    104.02 o 
  20   2  -3     1966.55     2204.41    149.57 o 
 -19   3  -3       77.49      121.59    162.90 o 
 -17   3  -3      411.33      510.37    164.28 o 
 -15   3  -3      676.01      652.74    128.46 o 
 -13   3  -3      258.03      308.32    107.25 o 
 -11   3  -3     7924.73     7422.76    134.39 o 
  -9   3  -3    13299.95    12557.75    165.37 o 
  -7   3  -3     1257.19      846.68    105.97 o 
  -5   3  -3    11559.68    11363.97    164.39 o 
  -3   3  -3     9796.29     9300.56    292.39 o 
  -1   3  -3     3836.51     3732.29    148.28 o 
   1   3  -3      759.05     1084.32    131.93 o 
   3   3  -3    18130.92    18960.98    345.96 o 
   5   3  -3     1018.56     1143.82     74.58 o 
   7   3  -3      564.11      459.52     75.38 o 
   9   3  -3     8310.78     8206.02    105.83 o 
  11   3  -3     2456.64     2576.97     81.80 o 
  13   3  -3     5437.95     5601.37    138.27 o 
  15   3  -3     4286.27     4157.13    200.83 o 
  17   3  -3     2561.60     2529.77     97.37 o 
  19   3  -3     1545.65     1544.50    120.33 o 
  21   3  -3      608.61      357.65    353.96 o 
 -18   4  -3      495.85      357.71    164.34 o 
 -16   4  -3        9.99       23.27    140.93 o 
 -14   4  -3     1707.49     1707.00    155.43 o 
 -12   4  -3     2295.00     2266.66    145.30 o 
 -10   4  -3      555.21      501.58    132.27 o 
  -8   4  -3     2262.10     1854.76    130.40 o 
  -6   4  -3      249.78      128.62    103.40 o 
  -4   4  -3     5357.67     4666.08    108.12 o 
  -2   4  -3    21429.09    20941.61    671.55 o 
   0   4  -3    28433.61    27918.37   1202.94 o 
   2   4  -3      337.34      532.58    106.57 o 
   4   4  -3      521.22      411.27     90.66 o 
   6   4  -3     8351.29     8399.33    181.32 o 
   8   4  -3    12876.49    13923.94    314.67 o 
  10   4  -3      731.68      794.57     86.94 o 
  12   4  -3     2030.91     1909.22     95.01 o 
  14   4  -3     1732.06     1998.82     95.52 o 
  16   4  -3      823.85      918.41     95.36 o 
  18   4  -3      395.62      393.87    100.10 o 
  20   4  -3      268.19      334.98    137.10 o 
 -19   5  -3     2477.80     2157.91    214.79 o 
 -17   5  -3     1974.01     1767.38    140.91 o 
 -15   5  -3      707.57      689.89    137.99 o 
 -13   5  -3     5773.11     5560.96    160.24 o 
 -11   5  -3      358.25      364.13    137.53 o 
  -9   5  -3      992.19     1241.13    137.58 o 
  -7   5  -3    15006.10    14564.99    315.91 o 
  -5   5  -3     5195.86     4779.76    128.90 o 
  -3   5  -3     1187.41     1339.96     98.49 o 
  -1   5  -3    42458.05    41041.22   1559.26 o 
   1   5  -3    50255.30    50615.01   1880.00 o 
   3   5  -3     2329.97     2138.33    110.53 o 
   5   5  -3    15803.76    15365.85    447.80 o 
   7   5  -3    80581.86    84095.33   1473.23 o 
   9   5  -3     5443.39     5379.75    142.84 o 
  11   5  -3     3448.43     3550.91    116.33 o 
  13   5  -3     5707.32     5782.05    108.76 o 
  15   5  -3     1290.09     1305.36     99.75 o 
  17   5  -3     1242.73     1215.00    132.10 o 
  19   5  -3     1421.75     1378.49    133.13 o 
 -18   6  -3     2862.10     2437.60    285.73 o 
 -16   6  -3      106.49      146.10    174.40 o 
 -14   6  -3     2569.14     2132.69    176.93 o 
 -12   6  -3     4332.65     4318.02    155.47 o 
 -10   6  -3     1234.23     1409.36    108.15 o 
  -8   6  -3     6058.12     5400.98    173.75 o 
  -6   6  -3    19047.49    15714.57   1407.66 o 
  -4   6  -3     4150.88     4523.27    118.66 o 
  -2   6  -3    23433.97    21712.64    787.16 o 
   0   6  -3    47682.51    43086.68   1868.91 o 
   2   6  -3    21814.51    22122.26    468.69 o 
   4   6  -3     6780.36     7155.34    143.97 o 
   6   6  -3    43013.68    45252.50   1062.68 o 
   8   6  -3    13957.94    14435.06    271.09 o 
  10   6  -3     2565.32     2461.64     87.00 o 
  12   6  -3     3044.38     3398.30     93.18 o 
  14   6  -3     4344.15     4622.80    215.74 o 
  16   6  -3       94.55      201.00    121.16 o 
  18   6  -3     1176.60     1259.29    118.78 o 
  20   6  -3     1005.89      995.61    145.11 o 
 -19   7  -3      947.76      396.79    261.16 o 
 -17   7  -3      505.84      366.90    167.39 o 
 -15   7  -3     1275.96     1212.04    146.57 o 
 -13   7  -3     2328.14     2413.64    163.85 o 
 -11   7  -3     1889.45     1952.40    126.48 o 
  -9   7  -3     1981.95     1969.68    139.69 o 
  -7   7  -3     6398.33     6035.54    130.55 o 
  -5   7  -3     2901.31     2835.67    106.94 o 
  -3   7  -3     7262.40     7015.20    256.72 o 
  -1   7  -3     4526.00     3831.19    169.95 o 
   1   7  -3    10749.96    10933.22    423.84 o 
   3   7  -3     3056.23     3036.12    141.25 o 
   5   7  -3    16458.58    17093.36    457.23 o 
   7   7  -3     5545.14     5607.87    205.07 o 
   9   7  -3     2865.65     3182.68     94.60 o 
  11   7  -3     1710.24     1783.25     88.61 o 
  13   7  -3     3113.28     3286.87    105.18 o 
  15   7  -3     1076.46     1190.21    120.56 o 
  17   7  -3      307.43      360.00    112.46 o 
  19   7  -3      313.94      344.73    151.80 o 
 -18   8  -3     1269.74     1156.70    244.27 o 
 -16   8  -3     2971.14     2386.43    219.43 o 
 -14   8  -3      638.43      607.53    148.75 o 
 -12   8  -3     1017.72      854.61    162.29 o 
 -10   8  -3     4084.32     3826.05    121.26 o 
  -8   8  -3     2977.17     2809.78    201.97 o 
  -6   8  -3       53.37       94.04     82.00 o 
  -4   8  -3     9405.29     8853.48   1036.46 o 
  -2   8  -3    11168.64    11168.41    613.06 o 
   0   8  -3     3362.87     3926.34    180.80 o 
   2   8  -3    15298.16    16044.74    458.18 o 
   4   8  -3     3610.68     3442.96    172.92 o 
   6   8  -3     1923.78     2047.81    153.95 o 
   8   8  -3    15576.18    16281.02    481.87 o 
  10   8  -3      218.84      187.27     99.82 o 
  12   8  -3      533.09      603.32    102.05 o 
  14   8  -3     2969.29     3125.89    120.82 o 
  16   8  -3     2494.28     2753.86    123.68 o 
  18   8  -3       39.08      115.50    132.16 o 
 -17   9  -3     2864.46     2793.90    240.44 o 
 -15   9  -3     4216.66     4101.49    213.22 o 
 -13   9  -3     1912.53     1844.40    128.34 o 
 -11   9  -3     9020.08     8842.91    340.11 o 
  -9   9  -3     5207.43     5281.36    147.55 o 
  -7   9  -3     1586.07     1578.52     90.49 o 
  -5   9  -3    10954.73    11257.21    191.58 o 
  -3   9  -3    10747.48    11040.51    608.28 o 
  -1   9  -3     1036.20      900.92     93.99 o 
   1   9  -3    15382.58    15711.13    782.80 o 
   3   9  -3    16551.93    17353.87    510.83 o 
   5   9  -3     2634.23     2883.87    104.46 o 
   7   9  -3     7397.93     7748.22    160.19 o 
   9   9  -3     5558.91     6030.84    125.27 o 
  11   9  -3      206.37      259.26    103.73 o 
  13   9  -3     3930.47     3781.98    438.70 o 
  15   9  -3     7482.87     8512.37    202.59 o 
  17   9  -3      419.00      627.60    157.92 o 
 -16  10  -3     2945.52     2644.45    193.02 o 
 -14  10  -3      396.07      317.70    145.22 o 
 -12  10  -3     2015.55     1905.71    148.67 o 
 -10  10  -3     8786.92     8331.56    377.63 o 
  -8  10  -3     1524.39     1437.58     88.70 o 
  -6  10  -3      635.10      602.51    102.80 o 
  -4  10  -3     7090.76     6834.53    295.27 o 
  -2  10  -3     3336.15     3265.46    132.62 o 
   0  10  -3     4443.56     4120.34    191.84 o 
   2  10  -3    14238.43    14210.25    676.72 o 
   4  10  -3     2777.55     2965.35    135.75 o 
   6  10  -3      750.15      690.40    125.78 o 
   8  10  -3     3989.43     4301.14    136.44 o 
  10  10  -3     2421.28     2454.09    110.13 o 
  12  10  -3      136.55      132.71    102.93 o 
  14  10  -3     3894.24     4070.89    133.40 o 
  16  10  -3     2068.08     2099.43    133.13 o 
  18  10  -3       81.34      105.02    156.46 o 
 -15  11  -3     1349.38     1170.69    160.97 o 
 -13  11  -3      441.42      437.57    205.64 o 
 -11  11  -3      955.00      966.37    165.58 o 
  -9  11  -3     3448.99     3194.03    136.12 o 
  -7  11  -3     4169.75     3891.60    229.04 o 
  -5  11  -3      520.96      560.93     89.97 o 
  -3  11  -3     1541.65     1692.06    115.40 o 
  -1  11  -3     4603.68     4864.59    192.91 o 
   1  11  -3     4287.77     4566.06    199.05 o 
   3  11  -3     2390.66     2448.00    137.31 o 
   5  11  -3     4971.89     5136.71    248.52 o 
   7  11  -3     2795.33     3001.92    140.52 o 
   9  11  -3     5100.64     5685.25    297.11 o 
  11  11  -3     1082.64     1298.34    116.10 o 
  13  11  -3     2727.96     3033.15    225.39 o 
  15  11  -3     1463.06     1464.78    167.56 o 
  17  11  -3      160.59       68.10    139.34 o 
 -16  12  -3      198.19      178.04    248.62 o 
 -14  12  -3     1720.05     1567.19    184.64 o 
 -12  12  -3     1500.22     1357.71    171.58 o 
 -10  12  -3      174.37      253.92    120.98 o 
  -8  12  -3     7985.76     8128.33    298.13 o 
  -6  12  -3     8070.36     8222.87    291.02 o 
  -4  12  -3      457.63      521.68    102.30 o 
  -2  12  -3     5399.65     5494.91    200.81 o 
   0  12  -3    12398.72    12710.24    577.16 o 
   2  12  -3      582.77      559.92    132.58 o 
   4  12  -3     4750.92     4923.98    348.99 o 
   6  12  -3    11324.38    12201.84    681.32 o 
   8  12  -3     2584.81     2566.93    207.38 o 
  10  12  -3     1524.34     1612.34    118.48 o 
  12  12  -3     4828.68     5265.87    134.72 o 
  14  12  -3     2739.71     2568.45    264.67 o 
  16  12  -3       11.76       14.95    170.48 o 
 -15  13  -3     1084.32      767.48    351.00 o 
 -13  13  -3     2063.48     1717.85    231.62 o 
 -11  13  -3     1074.53      851.17    224.31 o 
  -9  13  -3     1287.35     1299.96    134.03 o 
  -7  13  -3    10102.96    10294.91    356.95 o 
  -5  13  -3     5272.15     5555.21    124.76 o 
  -3  13  -3      253.02      206.73    105.03 o 
  -1  13  -3    19562.50    19577.93   1148.11 o 
   1  13  -3    10328.14    11281.01    568.89 o 
   3  13  -3      456.43      514.60    107.30 o 
   5  13  -3     9627.30    10339.46    291.52 o 
   7  13  -3    12185.59    13678.75    456.29 o 
   9  13  -3       14.66       11.06    117.25 o 
  11  13  -3     2428.12     2338.50    286.47 o 
  13  13  -3     3862.59     3829.95    533.16 o 
  15  13  -3      627.96      560.64    138.99 o 
 -14  14  -3     1444.56      703.98    255.25 o 
 -12  14  -3     1329.98     1274.30    320.97 o 
 -10  14  -3      938.86      591.42    210.50 o 
  -8  14  -3     3332.98     3421.64    195.06 o 
  -6  14  -3     6114.29     6147.67    305.42 o 
  -4  14  -3      895.38      890.32    121.26 o 
  -2  14  -3     7947.63     8132.07    402.78 o 
   0  14  -3    11589.14    12098.18    854.92 o 
   2  14  -3     1174.26     1171.58    125.45 o 
   4  14  -3     2292.90     2511.18    167.90 o 
   6  14  -3     6926.38     7120.17    461.55 o 
   8  14  -3     1872.99     2031.37    125.54 o 
  10  14  -3      736.93      873.39    166.68 o 
  12  14  -3     2842.15     3034.49    145.15 o 
  14  14  -3     1130.36     1203.38    142.23 o 
 -11  15  -3     1180.18      459.51    295.99 o 
  -9  15  -3     2257.39     1955.97    206.17 o 
  -7  15  -3      512.72      543.09    146.05 o 
  -5  15  -3      306.32      340.74    138.43 o 
  -3  15  -3     4638.00     4619.63    299.78 o 
  -1  15  -3     2187.36     2144.27    201.18 o 
   1  15  -3     1538.79     1705.59    152.08 o 
   3  15  -3     1345.80     1541.80    177.17 o 
   5  15  -3      783.22      787.14    133.12 o 
   7  15  -3     3221.31     3132.87    262.89 o 
   9  15  -3     1590.54     1649.39    133.10 o 
  11  15  -3      253.49      478.99    159.32 o 
  13  15  -3     1123.15     1092.37    143.71 o 
 -10  16  -3     3915.37     2972.37   1036.46 o 
  -8  16  -3     1041.30      868.01    149.56 o 
  -6  16  -3     1335.78     1390.78    150.33 o 
  -4  16  -3     4834.98     5032.94    270.83 o 
  -2  16  -3     1960.38     2022.77    143.79 o 
   0  16  -3      262.21      210.23    136.73 o 
   2  16  -3     2305.04     2473.50    161.95 o 
   4  16  -3     1401.30     1058.52    128.98 o 
   6  16  -3      519.86      595.59    144.19 o 
   8  16  -3     3801.21     3749.96    244.41 o 
  10  16  -3     1472.01     1721.41    149.28 o 
  12  16  -3       52.57      198.62    146.21 o 
  -9  17  -3     2435.12     1860.38    721.08 o 
  -7  17  -3       95.11       39.14    155.77 o 
  -5  17  -3     2668.69     2565.09    169.43 o 
  -3  17  -3     4656.44     4275.11    293.14 o 
  -1  17  -3      303.74      391.79    146.12 o 
   1  17  -3     1637.74     1658.64    174.85 o 
   3  17  -3     3395.88     3953.83    296.88 o 
   5  17  -3      235.98      412.18    177.06 o 
   7  17  -3     2596.91     2745.55    190.48 o 
   9  17  -3     2510.74     2364.97    192.73 o 
  -6  18  -3      407.45      350.33    159.28 o 
  -4  18  -3     1315.48     1392.63    150.87 o 
  -2  18  -3     1836.64     1792.36    165.87 o 
   0  18  -3      367.92      291.40    141.38 o 
   2  18  -3     1204.17     1259.01    162.32 o 
   4  18  -3      708.01      752.65    164.24 o 
   6  18  -3     1284.89     1316.40    171.17 o 
   8  18  -3     1757.07     1573.04    162.25 o 
  -3  19  -3      610.91      544.85    157.06 o 
  -1  19  -3     2288.91     2059.57    203.13 o 
   1  19  -3      639.64      646.60    169.53 o 
   3  19  -3      135.14      214.56    201.55 o 
   5  19  -3     2021.49     1751.82    366.27 o 
 -20   0  -2     3134.81     2535.80    361.59 o 
 -18   0  -2     2961.76     2836.33    215.87 o 
 -16   0  -2     1528.76     1267.13    152.37 o 
 -14   0  -2    11604.68    11416.75    213.78 o 
 -12   0  -2     2349.33     1987.47    161.99 o 
 -10   0  -2     3089.95     2981.43    191.87 o 
  -8   0  -2    22876.71    21832.17    396.42 o 
  -6   0  -2   152406.94   140597.00   3455.40 o 
  -4   0  -2    46914.28    43089.93    478.39 o 
  -2   0  -2    43703.39    39751.57    431.53 o 
   0   0  -2   168813.66   177204.45   5068.03 o 
   2   0  -2     1799.10     1790.40    193.20 o 
   4   0  -2    25788.91    28460.26    748.29 o 
   6   0  -2    88772.73    91355.22   4158.89 o 
   8   0  -2    25110.61    24551.55    511.37 o 
  10   0  -2     5217.56     5602.31    141.83 o 
  12   0  -2    14546.32    15125.64    198.32 o 
  14   0  -2     9230.72    10115.69    459.80 o 
  16   0  -2     2232.18     2402.21    187.71 o 
  18   0  -2     3767.71     4137.53    182.00 o 
  20   0  -2     5403.49     6082.86    348.54 o 
 -19   1  -2     2232.26     2045.10    162.66 o 
 -17   1  -2     2598.29     2547.20    147.97 o 
 -15   1  -2     4469.44     4388.62    132.64 o 
 -13   1  -2    11439.86    10999.76    137.48 o 
 -11   1  -2     5876.06     5428.91    168.00 o 
  -9   1  -2    16985.45    15182.88    295.88 o 
  -7   1  -2    71105.47    66567.59    517.73 o 
  -5   1  -2    31836.29    28165.10    658.28 o 
  -3   1  -2     9450.84     9897.92    152.71 o 
  -1   1  -2   173015.33   165365.14   8537.09 o 
   1   1  -2   113014.25   122009.41   2107.04 o 
   3   1  -2    23250.24    26269.46    695.68 o 
   5   1  -2    29814.07    28136.87    955.35 o 
   7   1  -2    43773.24    46130.25    633.32 o 
   9   1  -2     8383.58     8448.93    153.62 o 
  11   1  -2    10573.66    10640.03    163.07 o 
  13   1  -2    15371.83    15640.27    295.38 o 
  15   1  -2     1764.08     1883.25    112.26 o 
  17   1  -2     3169.07     3368.72    139.64 o 
  19   1  -2     4091.21     3825.36    290.76 o 
  21   1  -2     1043.83      972.36    135.38 o 
 -20   2  -2      323.37      265.62    200.11 o 
 -18   2  -2     2414.90     2322.88    178.12 o 
 -16   2  -2     6484.08     5968.37    149.25 o 
 -14   2  -2     3396.18     3370.14    130.59 o 
 -12   2  -2     1769.75     1734.41    129.92 o 
 -10   2  -2    14430.86    13712.82    244.26 o 
  -8   2  -2    23831.90    23474.40    723.86 o 
  -6   2  -2    11421.39    11646.64    164.30 o 
  -4   2  -2    17684.18    16065.43    358.96 o 
  -2   2  -2    26710.60    25708.56   1192.96 o 
   0   2  -2    46719.94    45760.38   2161.94 o 
   2   2  -2    40670.76    42532.12    960.43 o 
   4   2  -2     3303.06     3171.43    101.06 o 
   6   2  -2    19317.24    19742.35    621.71 o 
   8   2  -2    14425.10    13158.27    141.36 o 
  10   2  -2    11001.24    11166.92    129.71 o 
  12   2  -2      624.80      600.19     96.63 o 
  14   2  -2     6752.64     7355.46    134.29 o 
  16   2  -2     2801.47     2906.48    123.18 o 
  18   2  -2     1129.26     1281.61    112.49 o 
  20   2  -2     1258.81     1398.13    151.10 o 
 -19   3  -2      879.15      659.74    188.39 o 
 -17   3  -2     5280.50     5090.41    177.08 o 
 -15   3  -2     7148.38     6408.67    146.12 o 
 -13   3  -2     1129.73     1018.88    137.82 o 
 -11   3  -2     8594.47     8269.04    201.09 o 
  -9   3  -2    15699.34    13737.28    387.64 o 
  -7   3  -2     1438.02     1294.88     95.53 o 
  -5   3  -2    22812.57    22160.44    411.08 o 
  -3   3  -2    41057.49    38837.82   1238.51 o 
  -1   3  -2     1547.81     1419.96    138.29 o 
   1   3  -2    18725.93    18335.50    644.27 o 
   3   3  -2     4846.77     4876.83    113.25 o 
   5   3  -2     5248.53     5372.81    135.96 o 
   7   3  -2    12003.41    12324.64    174.53 o 
   9   3  -2    28824.32    28776.49    299.49 o 
  11   3  -2     4550.30     4501.81    119.56 o 
  13   3  -2     4938.74     5111.17    156.26 o 
  15   3  -2    14884.87    15737.76    131.08 o 
  17   3  -2     2220.94     2477.93    109.35 o 
  19   3  -2      481.49      471.99    117.53 o 
 -20   4  -2      112.71      135.92    182.19 o 
 -18   4  -2     2763.34     2521.61    318.42 o 
 -16   4  -2     8327.93     7759.63    385.61 o 
 -14   4  -2     2410.00     2491.99    131.26 o 
 -12   4  -2     4460.58     4409.10    134.80 o 
 -10   4  -2    14066.15    13359.01    369.61 o 
  -8   4  -2     5466.40     5049.95    183.51 o 
  -6   4  -2    19536.82    18508.21    866.61 o 
  -4   4  -2    33584.98    31723.85   1016.00 o 
  -2   4  -2    63529.47    60381.16   1353.05 o 
   0   4  -2    15589.98    15299.02    389.17 o 
   2   4  -2    26005.26    25376.63    444.31 o 
   4   4  -2    11596.05    12039.45    265.61 o 
   6   4  -2     2178.92     2535.81    120.71 o 
   8   4  -2    46285.45    46278.61    900.34 o 
  10   4  -2     8785.89     9092.86    131.54 o 
  12   4  -2      559.08      549.79     84.38 o 
  14   4  -2     9932.06    10817.06    164.34 o 
  16   4  -2     9722.79    10257.00    127.29 o 
  18   4  -2      641.52      672.95    112.27 o 
  20   4  -2     3017.80     3117.10    156.04 o 
 -19   5  -2      250.21      177.03    156.47 o 
 -17   5  -2     2451.76     2362.01    148.73 o 
 -15   5  -2     2673.85     2514.13    162.41 o 
 -13   5  -2     1147.25     1149.58    146.47 o 
 -11   5  -2     6630.10     6133.04    261.30 o 
  -9   5  -2    15149.47    14351.96    553.68 o 
  -7   5  -2     2983.89     3087.96    119.72 o 
  -5   5  -2     6138.97     5775.23    183.22 o 
  -3   5  -2    45788.59    43658.19    724.31 o 
  -1   5  -2    13218.73    14183.57    477.68 o 
   1   5  -2    12274.18    12576.92    376.49 o 
   3   5  -2    33093.01    32300.09    521.22 o 
   5   5  -2     3634.07     3884.92    109.85 o 
   7   5  -2    34778.26    37130.98    665.83 o 
   9   5  -2    12763.08    12798.00    262.08 o 
  11   5  -2      856.62      932.34     97.77 o 
  13   5  -2     5149.84     5554.73     94.25 o 
  15   5  -2     5040.08     5216.97    147.82 o 
  17   5  -2     1903.42     2019.87    129.73 o 
  19   5  -2       48.03       56.47    130.90 o 
 -18   6  -2     1370.49     1178.19    197.18 o 
 -16   6  -2      247.81      298.43    138.62 o 
 -14   6  -2     3143.34     2946.63    121.41 o 
 -12   6  -2     8215.27     8209.96    292.99 o 
 -10   6  -2     6723.13     6423.08    248.34 o 
  -8   6  -2     6421.57     5987.53    250.00 o 
  -6   6  -2     8100.17     7697.24    267.63 o 
  -4   6  -2     5509.88     4801.84    114.78 o 
  -2   6  -2    31841.74    29879.53   1170.48 o 
   0   6  -2    15988.02    14756.58    525.61 o 
   2   6  -2     1431.46     1368.37    104.66 o 
   4   6  -2     2044.56     1995.58    107.60 o 
   6   6  -2    22166.38    22587.94    264.08 o 
   8   6  -2    12782.03    13379.19    378.46 o 
  10   6  -2      770.46      763.04     95.76 o 
  12   6  -2     6111.30     6213.36    118.97 o 
  14   6  -2     8076.93     8728.04    173.17 o 
  16   6  -2     1684.44     1949.62    115.03 o 
  18   6  -2     1898.64     1937.09    130.55 o 
  20   6  -2      523.17      524.15    143.65 o 
 -19   7  -2     2936.36     2183.38    624.72 o 
 -17   7  -2     1579.00     1490.75    166.02 o 
 -15   7  -2     1448.29     1478.41    146.57 o 
 -13   7  -2    10949.13     9652.03    698.97 o 
 -11   7  -2     8859.78     8441.15    287.61 o 
  -9   7  -2     1392.36     1203.71    101.13 o 
  -7   7  -2    21517.30    21031.24    804.39 o 
  -5   7  -2     8355.37     8702.51    290.77 o 
  -3   7  -2     2172.63     2088.41     87.20 o 
  -1   7  -2    59269.91    53686.11   3105.57 o 
   1   7  -2    36610.81    35457.84   1010.49 o 
   3   7  -2     8089.30     8920.32    265.55 o 
   5   7  -2    56430.93    57853.77   1954.32 o 
   7   7  -2    41425.66    44794.05   1613.66 o 
   9   7  -2     2426.62     2294.30     92.71 o 
  11   7  -2     4256.80     4914.14    138.80 o 
  13   7  -2     8074.71     9050.60    206.92 o 
  15   7  -2      433.37      397.95    102.34 o 
  17   7  -2     1994.88     2344.95    137.19 o 
  19   7  -2     2129.20     2162.23    133.68 o 
 -18   8  -2     3238.87     3039.93    869.27 o 
 -16   8  -2       93.70      198.17    157.20 o 
 -14   8  -2     4207.34     4199.77    136.46 o 
 -12   8  -2    11921.50    10868.23    549.57 o 
 -10   8  -2      732.58      658.66    121.26 o 
  -8   8  -2    10142.85     9688.85    247.45 o 
  -6   8  -2    14320.98    13547.39    457.98 o 
  -4   8  -2     2349.42     2197.84     83.27 o 
  -2   8  -2    20379.10    20271.06    881.24 o 
   0   8  -2    30166.65    30649.67   1362.64 o 
   2   8  -2     9460.42     9762.45    558.11 o 
   4   8  -2    15438.21    16155.04    615.84 o 
   6   8  -2    40858.67    43841.61   1451.30 o 
   8   8  -2    12649.79    13405.28    460.29 o 
  10   8  -2      673.99      775.28     92.14 o 
  12   8  -2     9821.01    10284.95    264.98 o 
  14   8  -2     3605.66     3543.41    233.63 o 
  16   8  -2      374.03      361.90    109.63 o 
  18   8  -2     1817.04     1755.24    164.38 o 
 -17   9  -2      394.03      209.63    179.97 o 
 -15   9  -2      907.55      919.71    156.29 o 
 -13   9  -2     1901.58     1840.15    141.15 o 
 -11   9  -2     2073.10     2008.54    131.78 o 
  -9   9  -2     1317.82     1507.88    127.56 o 
  -7   9  -2     1984.90     2001.74    127.32 o 
  -5   9  -2     2381.22     2583.52     96.40 o 
  -3   9  -2     6205.87     5887.73    360.60 o 
  -1   9  -2    11144.61     9727.83    462.31 o 
   1   9  -2     4537.66     4143.02    128.82 o 
   3   9  -2     2866.24     2616.35    124.20 o 
   5   9  -2    11075.27    10462.90    340.63 o 
   7   9  -2     7764.37     7965.26    177.25 o 
   9   9  -2     2647.96     2836.17    147.90 o 
  11   9  -2     1214.22     1484.19    119.97 o 
  13   9  -2     2383.98     2560.09    119.10 o 
  15   9  -2     2355.84     2331.78    196.60 o 
  17   9  -2      413.95      434.70    129.20 o 
 -16  10  -2     1355.44     1035.16    391.20 o 
 -14  10  -2      264.88      290.93    146.07 o 
 -12  10  -2      934.75     1071.33    127.03 o 
 -10  10  -2     5575.17     5156.47    322.17 o 
  -8  10  -2     1377.03     1266.99    107.34 o 
  -6  10  -2     3196.46     3226.46    104.73 o 
  -4  10  -2    11511.54    11083.79    450.11 o 
  -2  10  -2     1184.00     1069.44    108.17 o 
   0  10  -2     1896.32     1795.20    110.99 o 
   2  10  -2     3775.53     3949.04    119.74 o 
   4  10  -2     2391.55     2678.18    113.69 o 
   6  10  -2      726.69      877.47    109.33 o 
   8  10  -2     4912.60     5423.23    182.03 o 
  10  10  -2     4049.39     4383.68    106.22 o 
  12  10  -2      360.89      377.85    111.68 o 
  14  10  -2     3384.44     3516.75    155.70 o 
  16  10  -2     1977.61     1961.18    166.66 o 
  18  10  -2      227.77      218.72    156.37 o 
 -17  11  -2     1652.66     1305.22    179.71 o 
 -15  11  -2     1528.52     1531.88    250.95 o 
 -13  11  -2      807.50      767.42    129.37 o 
 -11  11  -2     3542.56     3370.06    150.85 o 
  -9  11  -2     5819.10     5515.12    238.29 o 
  -7  11  -2      682.26      625.54     89.88 o 
  -5  11  -2     5633.02     5844.06    208.89 o 
  -3  11  -2    10559.33    11468.05    638.46 o 
  -1  11  -2      561.59      460.49    124.29 o 
   1  11  -2     4206.64     4174.57    138.50 o 
   3  11  -2     8941.14     9635.62    340.67 o 
   5  11  -2     2652.04     2903.45    117.93 o 
   7  11  -2     7910.36     8542.13    233.78 o 
   9  11  -2     8989.48    10009.57    491.46 o 
  11  11  -2     1316.46     1227.61    114.78 o 
  13  11  -2     1395.14     1610.01    108.95 o 
  15  11  -2     3567.85     3687.97    253.53 o 
  17  11  -2      891.94      968.74    174.61 o 
 -16  12  -2     1072.36      770.68    263.25 o 
 -14  12  -2      132.68       40.46    172.35 o 
 -12  12  -2      290.79      216.38    159.77 o 
 -10  12  -2     1736.59     1773.33    131.46 o 
  -8  12  -2      319.13      293.20    100.55 o 
  -6  12  -2      319.52      525.14    114.37 o 
  -4  12  -2     4650.51     4669.33    149.82 o 
  -2  12  -2      636.88      576.74    113.01 o 
   0  12  -2     2720.96     2758.85    249.41 o 
   2  12  -2     8250.56     8130.55    520.28 o 
   4  12  -2     6149.59     6394.50    251.94 o 
   6  12  -2     1209.50     1386.47    108.43 o 
   8  12  -2     3174.72     3260.59    222.76 o 
  10  12  -2     2542.37     2694.46    131.95 o 
  12  12  -2      211.00      174.51    124.51 o 
  14  12  -2      613.29      673.82    126.32 o 
  16  12  -2      525.41      634.04    129.33 o 
 -15  13  -2      404.21      297.43    174.27 o 
 -13  13  -2       72.81      151.26    163.49 o 
 -11  13  -2       69.76      131.49    158.28 o 
  -9  13  -2      499.71      501.95     98.45 o 
  -7  13  -2     1301.40     1259.85    122.62 o 
  -5  13  -2      540.32      636.10    123.17 o 
  -3  13  -2      133.43      203.39    136.88 o 
  -1  13  -2     2073.00     2168.20    125.31 o 
   1  13  -2     4750.89     4850.72    227.75 o 
   3  13  -2     1757.41     1735.10    120.49 o 
   5  13  -2      411.02      606.71    140.80 o 
   7  13  -2      700.92      715.24    129.84 o 
   9  13  -2      948.68     1105.96    132.17 o 
  11  13  -2      679.70      797.81    126.70 o 
  13  13  -2      288.16      287.13    137.33 o 
  15  13  -2       16.21       74.37    151.97 o 
 -14  14  -2     1137.15      963.88    205.36 o 
 -12  14  -2     1679.33     1152.04    413.39 o 
 -10  14  -2      246.35      328.33    140.76 o 
  -8  14  -2     3511.72     3590.10    199.22 o 
  -6  14  -2     5842.00     5841.38    233.63 o 
  -4  14  -2     2719.86     2362.76    157.99 o 
  -2  14  -2      789.92      891.03    125.36 o 
   0  14  -2     4411.98     4410.90    214.42 o 
   2  14  -2     1066.99     1051.50    110.89 o 
   4  14  -2       12.65       77.56    110.85 o 
   6  14  -2     2617.61     2636.88    135.75 o 
   8  14  -2      629.97      844.82    134.16 o 
  10  14  -2     1589.68     1745.40    129.94 o 
  12  14  -2     1860.27     2104.72    130.21 o 
  14  14  -2     1338.89     1115.72    193.43 o 
 -13  15  -2     1571.98     1378.67    252.30 o 
 -11  15  -2     1234.02      900.80    181.55 o 
  -9  15  -2      939.16      946.41    133.95 o 
  -7  15  -2     5143.49     5360.41    141.24 o 
  -5  15  -2     4283.74     4415.65    148.09 o 
  -3  15  -2     2056.55     2077.78    136.93 o 
  -1  15  -2     2846.14     2937.16    157.07 o 
   1  15  -2     3127.59     3059.26    149.82 o 
   3  15  -2      404.83      469.72    148.09 o 
   5  15  -2     1191.66     1180.94    135.08 o 
   7  15  -2     1458.68     1662.12    164.46 o 
   9  15  -2      253.76      261.25    130.27 o 
  11  15  -2     1991.07     2305.11    161.18 o 
  13  15  -2     2781.07     2254.88    306.81 o 
 -10  16  -2      151.21      114.54    161.20 o 
  -8  16  -2      984.28      981.59    171.86 o 
  -6  16  -2     1332.30     1399.70    150.67 o 
  -4  16  -2      631.29      684.16    151.44 o 
  -2  16  -2      140.03      226.21    137.78 o 
   0  16  -2      625.03      734.46    157.41 o 
   2  16  -2      600.56      711.05    139.28 o 
   4  16  -2      219.49      294.54    141.16 o 
   6  16  -2      873.42     1043.06    169.13 o 
   8  16  -2      257.53      316.12    174.31 o 
  10  16  -2      230.64      274.97    144.17 o 
  12  16  -2     1507.46     1451.46    189.56 o 
  -9  17  -2      217.95      215.38    147.08 o 
  -7  17  -2       81.37       44.34    161.44 o 
  -5  17  -2      433.19      553.34    156.26 o 
  -3  17  -2      342.04      288.67    113.73 o 
  -1  17  -2      541.81      498.11    130.52 o 
   1  17  -2      762.37      865.78    150.12 o 
   3  17  -2      720.09      630.10    173.63 o 
   5  17  -2      473.42      597.11    138.25 o 
   7  17  -2      424.82      509.72    157.84 o 
   9  17  -2      526.22      710.37    169.19 o 
  -8  18  -2      847.20      571.80    246.39 o 
  -6  18  -2     1096.48      998.96    181.73 o 
  -4  18  -2      971.82      836.67    147.27 o 
  -2  18  -2     1451.43     1429.87    184.49 o 
   0  18  -2     1789.77     1879.72    185.58 o 
   2  18  -2     1565.68     1242.33    223.78 o 
   4  18  -2      680.88      647.15    145.25 o 
   6  18  -2     1082.72     1093.20    192.43 o 
   8  18  -2     1887.24     1656.34    176.63 o 
  -5  19  -2     1168.58     1061.63    259.19 o 
  -3  19  -2      646.63      638.81    156.67 o 
  -1  19  -2     1231.38     1435.15    200.24 o 
   1  19  -2     1554.03     1354.74    156.30 o 
   3  19  -2      662.46      718.58    200.81 o 
   5  19  -2      649.60      818.48    249.32 o 
 -19   1  -1     1149.02     1346.72    162.52 o 
 -17   1  -1      705.27      778.31    104.50 o 
 -15   1  -1     2002.77     1839.44    128.06 o 
 -13   1  -1     1603.38     1465.11    114.29 o 
 -11   1  -1     4526.07     4156.00    147.73 o 
  -9   1  -1     8214.80     7492.95    171.78 o 
  -7   1  -1    11363.56    10585.23    150.99 o 
  -5   1  -1     4798.45     4877.63    122.04 o 
  -3   1  -1    68272.34    63911.80   1123.40 o 
  -1   1  -1    30495.67    29168.42    335.97 o 
   1   1  -1    45474.46    48952.72   1843.80 o 
   3   1  -1     9524.37     9957.12    229.90 o 
   5   1  -1     9219.16     9364.11    142.55 o 
   7   1  -1    10928.81    10837.50    245.18 o 
   9   1  -1     3755.68     3777.68     95.06 o 
  11   1  -1     5328.00     5376.30    119.98 o 
  13   1  -1     4243.08     4297.85    122.46 o 
  15   1  -1     2723.52     2674.12    162.58 o 
  17   1  -1     1280.09     1323.13    139.77 o 
  19   1  -1     1924.23     1901.39    258.74 o 
  21   1  -1      591.49      534.86    160.49 o 
 -20   2  -1     1022.08      846.38    170.69 o 
 -18   2  -1     1971.93     1894.27    171.81 o 
 -16   2  -1     1344.06     1192.28    155.00 o 
 -14   2  -1     3655.70     3587.38    128.48 o 
 -12   2  -1     6663.74     6422.51    112.31 o 
 -10   2  -1     3827.35     3368.61     94.50 o 
  -8   2  -1     1903.54     1662.23    151.56 o 
  -6   2  -1    37379.77    36641.25    873.12 o 
  -4   2  -1    40448.20    36729.89   1179.65 o 
  -2   2  -1   110360.88   106154.05   2280.98 o 
   0   2  -1    35322.68    35196.69    637.67 o 
   2   2  -1    14659.04    15797.89    415.75 o 
   4   2  -1    17410.62    18562.66    427.63 o 
   6   2  -1    12565.84    13344.00    388.54 o 
   8   2  -1    28249.22    29057.89    594.67 o 
  10   2  -1     1083.16     1142.15     93.20 o 
  12   2  -1     8631.80     8778.25    133.83 o 
  14   2  -1     5933.56     5961.69    105.55 o 
  16   2  -1     3110.85     2805.29    321.82 o 
  18   2  -1     4021.76     3745.74    400.29 o 
  20   2  -1     2004.46     2024.96    138.32 o 
 -19   3  -1      591.73      541.39    166.05 o 
 -17   3  -1      658.14      680.81    164.38 o 
 -15   3  -1     1200.09     1098.95    129.72 o 
 -13   3  -1      327.92      253.40    103.08 o 
 -11   3  -1     4432.13     4168.83    135.53 o 
  -9   3  -1     2100.79     2219.42    103.74 o 
  -7   3  -1     7036.80     6777.79    242.36 o 
  -5   3  -1    13893.57    13200.17    434.35 o 
  -3   3  -1    11325.22    10946.85    215.37 o 
  -1   3  -1    37273.55    36966.80    722.55 o 
   1   3  -1    12851.93    13025.40    191.24 o 
   3   3  -1    48641.58    51628.66    968.81 o 
   5   3  -1     3403.15     3244.75     99.53 o 
   7   3  -1      158.59      173.53     74.11 o 
   9   3  -1     3039.12     3045.36     91.80 o 
  11   3  -1     1701.23     1866.00     96.99 o 
  13   3  -1     2373.85     2300.07     79.79 o 
  15   3  -1     3715.48     3822.70    138.43 o 
  17   3  -1     1329.75     1518.17    125.15 o 
  19   3  -1     1445.09     1434.69    146.57 o 
 -20   4  -1      519.13      503.14    203.11 o 
 -18   4  -1      378.45      460.93    183.75 o 
 -16   4  -1       59.38      113.67    154.32 o 
 -14   4  -1     3088.57     2971.56    146.27 o 
 -12   4  -1     1749.02     1527.32    121.08 o 
 -10   4  -1     1173.59     1113.48    107.51 o 
  -8   4  -1      406.11      496.52    118.58 o 
  -6   4  -1     2927.92     2590.05    102.07 o 
  -4   4  -1     1645.91     1584.22    102.21 o 
  -2   4  -1    12497.77    11806.17    224.93 o 
   0   4  -1    34036.38    35106.13    756.43 o 
   2   4  -1     3568.29     3838.03    118.82 o 
   4   4  -1      227.05      238.85     88.66 o 
   6   4  -1    12842.52    12865.70    290.19 o 
   8   4  -1     7087.31     6812.11    138.70 o 
  10   4  -1     1121.55     1214.73     87.04 o 
  12   4  -1     1120.75     1212.81     84.51 o 
  14   4  -1     3729.91     3886.34    105.48 o 
  16   4  -1      405.81      426.82    100.49 o 
  18   4  -1      126.30      104.00    124.05 o 
  20   4  -1       55.88      186.09    140.64 o 
 -19   5  -1     1384.98     1174.24    166.12 o 
 -17   5  -1      532.94      500.32    168.34 o 
 -15   5  -1     3289.53     3022.31    135.09 o 
 -13   5  -1    11549.10    10997.42    482.16 o 
 -11   5  -1     6183.01     5963.20    178.33 o 
  -9   5  -1      870.31      744.27    120.42 o 
  -7   5  -1    24108.82    20296.07   1062.08 o 
  -5   5  -1     5713.53     5338.97    108.65 o 
  -3   5  -1    10648.75    10644.47    353.58 o 
  -1   5  -1    25648.71    25017.52    559.39 o 
   1   5  -1    27336.63    27274.43    646.01 o 
   3   5  -1     5305.06     5296.87    117.00 o 
   5   5  -1    16435.29    15237.82    399.94 o 
   7   5  -1    43672.69    45688.58    603.71 o 
   9   5  -1     4344.46     4438.23    103.83 o 
  11   5  -1     2169.07     2276.74     99.50 o 
  13   5  -1    11855.35    13091.13    363.81 o 
  15   5  -1     3074.16     3532.94    114.44 o 
  17   5  -1     1154.47     1085.03    109.62 o 
  19   5  -1     1663.44     1988.90    146.35 o 
 -18   6  -1     1692.37     1454.04    163.63 o 
 -16   6  -1       32.10       63.97    137.85 o 
 -14   6  -1     6809.60     6717.18    163.95 o 
 -12   6  -1     6531.95     6586.31    244.00 o 
 -10   6  -1     2543.94     2405.65    120.16 o 
  -8   6  -1    10020.57     9936.91    415.98 o 
  -6   6  -1    26312.85    24443.90    698.63 o 
  -4   6  -1     6491.82     6596.75    152.27 o 
  -2   6  -1    14456.87    13758.21    228.69 o 
   0   6  -1    65370.06    62154.31    276.44 o 
   2   6  -1    12852.27    13771.79    265.45 o 
   4   6  -1     6585.69     6133.60    207.91 o 
   6   6  -1    50466.15    50617.99   1286.59 o 
   8   6  -1    20663.50    20112.80    350.64 o 
  10   6  -1     1783.31     2026.14     93.30 o 
  12   6  -1    10384.61    10848.86    203.36 o 
  14   6  -1     5501.84     5314.40    305.09 o 
  16   6  -1      545.16      550.23    127.69 o 
  18   6  -1     2415.06     2523.98    121.71 o 
  20   6  -1     1384.07     1289.02    211.37 o 
 -19   7  -1      567.25      377.27    175.34 o 
 -17   7  -1      719.28      621.38    152.78 o 
 -15   7  -1     1352.34     1475.98    158.42 o 
 -13   7  -1     1254.71     1108.01    127.09 o 
 -11   7  -1     1944.24     2104.62    119.34 o 
  -9   7  -1     3509.84     3371.57    142.35 o 
  -7   7  -1    10058.62     9463.08    304.23 o 
  -5   7  -1     3596.61     3424.56    105.53 o 
  -3   7  -1      307.15      509.19    103.07 o 
  -1   7  -1    15369.11    14275.48    564.40 o 
   1   7  -1    17601.93    17651.45    329.64 o 
   3   7  -1      720.13      525.28    115.90 o 
   5   7  -1     9072.71     9761.75    395.60 o 
   7   7  -1     8693.76     8722.92    222.15 o 
   9   7  -1     5793.63     5804.36    261.80 o 
  11   7  -1     5398.74     5475.10    106.59 o 
  13   7  -1     1140.16     1319.99     95.43 o 
  15   7  -1     1658.13     1664.93    105.66 o 
  17   7  -1      602.66      804.69    133.21 o 
  19   7  -1      577.68      621.52    121.47 o 
 -18   8  -1      763.15      616.96    175.89 o 
 -16   8  -1     3643.49     3455.78    143.33 o 
 -14   8  -1     1685.88     1614.80    135.13 o 
 -12   8  -1     1919.19     2107.86    153.21 o 
 -10   8  -1     4146.76     3995.87    141.89 o 
  -8   8  -1     9585.78     8649.96    281.95 o 
  -6   8  -1      287.77      356.58     92.53 o 
  -4   8  -1     1234.41      981.16     80.51 o 
  -2   8  -1    19343.37    18852.22    898.71 o 
   0   8  -1      316.27      194.61    118.19 o 
   2   8  -1    15811.51    15806.90    536.16 o 
   4   8  -1     2319.21     2284.79    109.32 o 
   6   8  -1     1243.41     1258.59    107.02 o 
   8   8  -1    11430.62    11906.72    466.37 o 
  10   8  -1     3030.57     3245.53    105.89 o 
  12   8  -1       97.02      259.83    107.11 o 
  14   8  -1     2221.82     2366.62    114.50 o 
  16   8  -1     1739.33     1771.25    152.98 o 
  18   8  -1      247.58      254.39    124.99 o 
 -17   9  -1     2573.28     2204.22    202.24 o 
 -15   9  -1     6389.99     6061.70    189.34 o 
 -13   9  -1     3043.56     3135.86    238.50 o 
 -11   9  -1     7798.20     7524.16    453.45 o 
  -9   9  -1    16301.84    15313.61    443.80 o 
  -7   9  -1     2207.75     2277.56     93.06 o 
  -5   9  -1     3677.97     3335.45    137.80 o 
  -3   9  -1     6205.11     5785.18    137.92 o 
  -1   9  -1     3862.84     4111.57    176.79 o 
   1   9  -1     9090.57     9127.71    313.38 o 
   3   9  -1     6791.49     6734.89    171.48 o 
   5   9  -1     1318.63     1536.49     96.67 o 
   7   9  -1    10089.99    10690.64    452.42 o 
   9   9  -1    17875.60    18789.57    401.88 o 
  11   9  -1     5136.40     5517.99    110.27 o 
  13   9  -1     1690.62     1739.43    171.38 o 
  15   9  -1     4852.39     5613.36    158.31 o 
  17   9  -1     1487.30     1636.53    132.02 o 
 -16  10  -1     4143.20     3773.96    324.38 o 
 -14  10  -1     2425.68     2420.65    176.31 o 
 -12  10  -1     2390.54     2097.99    151.74 o 
 -10  10  -1    10471.88     9883.69    345.94 o 
  -8  10  -1     2556.18     2669.19     98.75 o 
  -6  10  -1      520.69      510.19     82.08 o 
  -4  10  -1     2139.69     2148.88     93.25 o 
  -2  10  -1     2732.84     2933.12    184.31 o 
   0  10  -1     2282.85     2495.41    142.44 o 
   2  10  -1     5122.44     5448.73    183.44 o 
   4  10  -1     3908.71     3914.98    131.99 o 
   6  10  -1     2254.94     2475.06    161.97 o 
   8  10  -1     9090.97     9874.13    293.33 o 
  10  10  -1     8182.64     8356.74    520.15 o 
  12  10  -1      315.24      170.69    125.36 o 
  14  10  -1     2881.69     2918.46    189.64 o 
  16  10  -1     2924.70     3062.03    163.09 o 
  18  10  -1      480.48      420.15    158.02 o 
 -17  11  -1     1314.56      848.64    359.44 o 
 -15  11  -1     1446.21     1360.99    153.09 o 
 -13  11  -1      322.96      390.75    154.02 o 
 -11  11  -1     1329.74     1249.79    112.99 o 
  -9  11  -1     5635.80     5726.44    200.01 o 
  -7  11  -1     5128.10     5287.72    246.29 o 
  -5  11  -1      279.58      234.88     76.74 o 
  -3  11  -1     1181.65      987.50     97.07 o 
  -1  11  -1     9958.34     9209.19    438.18 o 
   1  11  -1     4770.61     4914.55    186.93 o 
   3  11  -1      815.44      952.21     90.76 o 
   5  11  -1      353.53      467.68     98.17 o 
   7  11  -1     4240.74     4537.09    189.69 o 
   9  11  -1     2061.49     2419.82    125.18 o 
  11  11  -1      839.26      993.12    126.04 o 
  13  11  -1      303.45      345.24    111.91 o 
  15  11  -1      909.83      737.27    156.27 o 
  17  11  -1      454.33      473.06    141.48 o 
 -16  12  -1      372.78      234.97    177.23 o 
 -14  12  -1     1706.62     1593.17    157.50 o 
 -12  12  -1     2191.23     1939.79    139.48 o 
 -10  12  -1     1281.68     1249.00    138.09 o 
  -8  12  -1     8583.75     8302.43    250.73 o 
  -6  12  -1    10503.58    10651.88    359.61 o 
  -4  12  -1      381.32      540.58    104.34 o 
  -2  12  -1     8579.06     8579.26    448.51 o 
   0  12  -1    25096.94    25012.63    815.09 o 
   2  12  -1     6195.48     6198.44    269.20 o 
   4  12  -1      194.14      187.77    130.53 o 
   6  12  -1    10550.00    11120.71    134.58 o 
   8  12  -1     5088.77     5475.16    151.33 o 
  10  12  -1      847.56      931.63    128.39 o 
  12  12  -1     2598.66     2877.02    142.47 o 
  14  12  -1     1516.88     1614.16    138.91 o 
  16  12  -1      163.19      143.38    140.48 o 
 -15  13  -1      627.80      288.25    208.28 o 
 -13  13  -1     3191.38     2856.91    412.16 o 
 -11  13  -1     1161.71     1177.57    151.75 o 
  -9  13  -1     2186.61     2298.10    107.25 o 
  -7  13  -1    13145.47    12999.22    427.53 o 
  -5  13  -1     8115.53     8023.80    224.70 o 
  -3  13  -1      583.58      679.76    136.49 o 
  -1  13  -1    27436.39    28062.99   1111.53 o 
   1  13  -1    15904.98    15113.46    697.06 o 
   3  13  -1      933.61      959.69    106.86 o 
   5  13  -1    11923.16    12239.00    510.23 o 
   7  13  -1    13111.56    13992.39    429.45 o 
   9  13  -1      258.30      164.94    151.26 o 
  11  13  -1     2492.49     2883.46    138.99 o 
  13  13  -1     3505.22     3634.14    259.59 o 
  15  13  -1      674.27      781.56    169.85 o 
 -14  14  -1     1679.23     1371.60    473.20 o 
 -12  14  -1     1958.11     1950.41    205.49 o 
 -10  14  -1     1153.11     1132.69    107.24 o 
  -8  14  -1     4484.33     4660.29    150.57 o 
  -6  14  -1     5993.88     5846.75    209.57 o 
  -4  14  -1     1520.40     1434.69    113.45 o 
  -2  14  -1     5169.24     4876.78    279.15 o 
   0  14  -1     9801.74    10327.75    493.68 o 
   2  14  -1     4096.21     4349.51    146.29 o 
   4  14  -1     2332.64     2355.77    115.66 o 
   6  14  -1     7529.29     7912.92    149.53 o 
   8  14  -1     3064.22     3334.53    238.27 o 
  10  14  -1     1004.02     1072.14    130.96 o 
  12  14  -1     2059.77     2105.89    185.32 o 
  14  14  -1     1334.59     1407.67    174.02 o 
 -13  15  -1      490.94      333.29    174.79 o 
 -11  15  -1      617.13      541.66    197.35 o 
  -9  15  -1     2692.49     2693.99    143.31 o 
  -7  15  -1      908.29      980.13    149.27 o 
  -5  15  -1      702.26      622.56    111.19 o 
  -3  15  -1     3548.36     3686.43    219.04 o 
  -1  15  -1     2703.04     2887.28    215.13 o 
   1  15  -1     1439.37     1413.32    134.86 o 
   3  15  -1     3090.76     3062.49    138.00 o 
   5  15  -1     1528.90     1596.27    137.01 o 
   7  15  -1     2868.27     3275.72    147.55 o 
   9  15  -1     2153.08     2192.33    165.02 o 
  11  15  -1      597.12      795.83    144.41 o 
  13  15  -1      764.49      954.07    156.61 o 
 -12  16  -1      491.64      414.76    245.16 o 
 -10  16  -1     2609.92     1944.78    304.79 o 
  -8  16  -1     1298.79     1241.21    133.52 o 
  -6  16  -1      749.71      857.72    133.29 o 
  -4  16  -1     4577.33     4408.54    148.92 o 
  -2  16  -1     3943.11     3720.60    353.64 o 
   0  16  -1       75.83      146.63    157.69 o 
   2  16  -1     3073.41     3285.09    256.43 o 
   4  16  -1     2961.26     2967.95    182.43 o 
   6  16  -1       94.77      254.78    145.88 o 
   8  16  -1     2703.93     3162.66    180.73 o 
  10  16  -1     2539.42     2497.87    170.62 o 
  12  16  -1       58.22      163.97    134.01 o 
  -9  17  -1     1866.93     1460.58    158.76 o 
  -7  17  -1        9.25        5.97    131.93 o 
  -5  17  -1     2022.60     2012.36    128.49 o 
  -3  17  -1     4148.26     4060.48    142.75 o 
  -1  17  -1     1551.56     1555.10    135.74 o 
   1  17  -1     1352.76     1279.85    134.11 o 
   3  17  -1     2928.75     2545.19    173.00 o 
   5  17  -1      450.03      637.74    136.50 o 
   7  17  -1      479.01      586.82    183.72 o 
   9  17  -1     1432.58     1269.04    171.79 o 
  -8  18  -1      500.14      321.52    187.19 o 
  -6  18  -1      402.47      418.93    149.82 o 
  -4  18  -1     1230.17     1013.75    164.16 o 
  -2  18  -1     1571.32     1779.84    185.98 o 
   0  18  -1       77.67      121.19    180.76 o 
   2  18  -1      822.46      730.00    139.66 o 
   4  18  -1      787.22      602.67    144.83 o 
   6  18  -1      614.62      499.61    149.20 o 
   8  18  -1      646.11      671.47    144.04 o 
  -5  19  -1      830.14      434.26    378.45 o 
  -3  19  -1      293.65      377.89    174.87 o 
  -1  19  -1     1955.23     1955.70    230.55 o 
   1  19  -1      852.43      615.17    170.83 o 
   3  19  -1      255.80      372.41    173.07 o 
   5  19  -1     1638.01     1501.36    207.04 o 
 -20   0   0     4980.07     4639.25    408.97 o 
 -18   0   0     5134.95     4648.38    161.40 o 
 -16   0   0     2516.92     2396.27    173.53 o 
 -14   0   0    10922.88    10222.39    154.92 o 
 -12   0   0     9699.42     9999.45    163.93 o 
 -10   0   0     5452.46     5294.74    232.98 o 
  -8   0   0    31620.14    28979.62    950.99 o 
  -6   0   0    92859.36    86987.62   3797.18 o 
  -4   0   0    61038.34    60576.21   1504.57 o 
  -2   0   0    45015.89    48406.42   1090.80 o 
   2   0   0    43611.19    49282.38   2910.43 o 
   4   0   0    62985.72    65559.05   3401.37 o 
   6   0   0    94166.85    93427.02   3659.58 o 
   8   0   0    31093.87    30492.45   1500.63 o 
  10   0   0     5597.52     5561.46    162.58 o 
  12   0   0     9510.11    10510.54    188.55 o 
  14   0   0    10743.74    11524.94    344.73 o 
  16   0   0     2555.43     2726.89    236.55 o 
  18   0   0     5302.96     5612.35    219.07 o 
  20   0   0     5140.40     4874.12    259.19 o 
 -21   1   0      531.65      361.83    349.04 o 
 -19   1   0     2898.54     2872.50    181.83 o 
 -17   1   0     4086.48     4007.60    107.13 o 
 -15   1   0     1691.72     1769.70    125.83 o 
 -13   1   0    11538.70    11286.44    145.39 o 
 -11   1   0     5137.77     5135.16    108.67 o 
  -9   1   0    13997.84    13640.16    380.47 o 
  -7   1   0    65983.14    60931.05   1935.72 o 
  -5   1   0    10135.78     9721.66    180.27 o 
  -3   1   0     9189.71     9418.10    225.84 o 
  -1   1   0   105711.46   103157.44   3259.36 o 
   1   1   0   105297.31   109287.79   3883.68 o 
   3   1   0     9684.01    10447.64    321.46 o 
   5   1   0     9622.67     9660.59    253.49 o 
   7   1   0    65403.44    63192.56   1551.19 o 
   9   1   0    13760.93    14139.51    347.43 o 
  11   1   0     5375.11     5693.12    118.85 o 
  13   1   0    11156.60    12094.59    198.89 o 
  15   1   0     1556.32     1732.83    111.98 o 
  17   1   0     4064.88     4343.90    133.82 o 
  19   1   0     3027.10     2614.57    430.42 o 
 -20   2   0      782.65      766.10    168.10 o 
 -18   2   0     1491.19     1424.32    171.92 o 
 -16   2   0     5535.08     5499.34    164.60 o 
 -14   2   0     6046.85     5853.26    155.04 o 
 -12   2   0      218.95      298.09    107.02 o 
 -10   2   0    11413.05    10402.62    236.55 o 
  -8   2   0    28928.49    27123.86    645.83 o 
  -6   2   0     8532.52     8185.69    146.81 o 
  -4   2   0     5335.52     5599.86    139.69 o 
  -2   2   0    38095.25    37992.23    582.52 o 
   0   2   0    44463.82    46622.29    599.57 o 
   2   2   0    36672.45    38251.49    763.04 o 
   4   2   0     5041.39     5402.05    145.98 o 
   6   2   0     8069.11     8062.24    314.82 o 
   8   2   0    28157.17    28121.14    327.11 o 
  10   2   0    11318.48    11334.71    290.80 o 
  12   2   0      297.64      270.36     96.35 o 
  14   2   0     6000.32     6228.34    212.39 o 
  16   2   0     5497.32     5850.94    128.59 o 
  18   2   0     1544.27     1510.41    177.86 o 
  20   2   0      828.20      855.34    138.16 o 
 -19   3   0      227.63      216.86    155.63 o 
 -17   3   0     4668.53     4353.48    152.07 o 
 -15   3   0    11596.35    11400.91    410.57 o 
 -13   3   0       97.69      178.55    130.78 o 
 -11   3   0     9176.91     9329.87    293.26 o 
  -9   3   0    37736.20    32238.41   2962.57 o 
  -7   3   0     8559.92     8156.28    500.93 o 
  -5   3   0     4584.67     4391.70    158.67 o 
  -3   3   0    22588.10    22026.79    309.70 o 
  -1   3   0    25419.34    27239.87    809.83 o 
   1   3   0    24707.60    27094.96    489.99 o 
   3   3   0    23639.19    24027.95    300.04 o 
   5   3   0     4758.61     4743.35    123.11 o 
   7   3   0     8925.52     9169.19    170.53 o 
   9   3   0    38653.52    37214.40   2282.99 o 
  11   3   0     9374.79     9951.89    178.94 o 
  13   3   0       72.79      128.31     84.08 o 
  15   3   0    11311.84    12049.67    239.01 o 
  17   3   0     4727.68     4789.93    113.97 o 
  19   3   0      223.72      305.37    127.49 o 
 -20   4   0      907.60      668.51    197.60 o 
 -18   4   0     1126.48     1220.38    174.11 o 
 -16   4   0     6861.42     6494.36    158.75 o 
 -14   4   0     6154.86     5807.43    160.21 o 
 -12   4   0     8010.80     7812.45    232.25 o 
 -10   4   0     7378.31     7324.86    215.49 o 
  -8   4   0    26859.13    25888.38   1062.34 o 
  -6   4   0     3392.89     3473.44    182.50 o 
  -4   4   0    24696.22    23768.60    530.75 o 
  -2   4   0    12542.50    11577.00    265.60 o 
   0   4   0     6051.19     5982.43    127.49 o 
   2   4   0    12699.25    12207.26    164.45 o 
   4   4   0    24387.34    24615.03    522.99 o 
   6   4   0     3368.99     3783.80     92.45 o 
   8   4   0    27685.56    28215.75    865.33 o 
  10   4   0     7922.95     8377.97    116.46 o 
  12   4   0     8015.87     8287.42    154.57 o 
  14   4   0     5861.69     6014.70    132.64 o 
  16   4   0     6870.69     7218.46    122.40 o 
  18   4   0     1189.28     1245.21    141.35 o 
  20   4   0      893.59      968.36    158.56 o 
 -19   5   0       12.63      -28.91    163.46 o 
 -17   5   0     1346.45     1172.34    146.13 o 
 -15   5   0     4147.50     3855.75    270.39 o 
 -13   5   0     2138.54     2319.89    142.76 o 
 -11   5   0     1808.22     1725.26    128.68 o 
  -9   5   0     5546.01     4999.59    269.40 o 
  -7   5   0      844.68      767.10     98.73 o 
  -5   5   0     7408.26     6856.63    242.02 o 
  -3   5   0     5527.51     5161.74    198.25 o 
  -1   5   0    15465.48    14966.70    422.36 o 
   1   5   0    14871.61    14550.33    173.45 o 
   3   5   0     5995.48     5645.78    125.70 o 
   5   5   0     8020.12     7937.51    162.21 o 
   7   5   0      821.56      728.76     75.22 o 
   9   5   0     5746.91     5740.51     98.23 o 
  11   5   0     1988.23     2073.11     86.44 o 
  13   5   0     2083.39     2485.94    100.61 o 
  15   5   0     4121.85     4327.47    100.00 o 
  17   5   0     1349.92     1462.64    109.51 o 
  19   5   0       11.79       96.43    125.24 o 
 -20   6   0      621.18      373.65    247.13 o 
 -18   6   0     1181.83     1166.86    164.02 o 
 -16   6   0      577.04      477.90    137.74 o 
 -14   6   0     6898.97     6476.25    181.22 o 
 -12   6   0     9974.01     9673.59    311.33 o 
 -10   6   0      414.86      523.43    105.59 o 
  -8   6   0     6684.29     6300.99    369.89 o 
  -6   6   0    32093.56    31981.32    968.96 o 
  -4   6   0    10697.74    11286.14    408.08 o 
  -2   6   0    15512.29    15550.62    576.84 o 
   0   6   0    19453.35    20411.04    261.56 o 
   2   6   0    15028.51    15598.71    199.91 o 
   4   6   0    10688.49    11145.51    449.87 o 
   6   6   0    31706.47    32865.86    538.50 o 
   8   6   0     6473.75     6691.15    139.25 o 
  10   6   0      452.50      549.29     91.16 o 
  12   6   0     9904.04    10200.93    322.88 o 
  14   6   0     6726.91     6859.16    159.06 o 
  16   6   0      582.47      534.63    127.50 o 
  18   6   0     1206.60     1313.18    120.78 o 
 -19   7   0     2410.37     1989.61    216.17 o 
 -17   7   0      673.83      611.40    150.68 o 
 -15   7   0     3746.31     3881.74    168.07 o 
 -13   7   0    16648.52    16611.99    763.47 o 
 -11   7   0    10458.71     9730.80    490.45 o 
  -9   7   0      447.93      646.64    122.38 o 
  -7   7   0    35766.09    34260.78   1360.37 o 
  -5   7   0    27127.29    25379.65    901.74 o 
  -3   7   0      147.15      222.13     74.25 o 
  -1   7   0    54198.75    50682.55   3381.59 o 
   1   7   0    53405.16    55913.66    751.22 o 
   3   7   0      143.52      181.36    101.01 o 
   5   7   0    27329.71    27040.68    670.34 o 
   7   7   0    36122.97    37453.36    709.96 o 
   9   7   0      545.64      710.44     81.22 o 
  11   7   0    10724.47    11128.53    271.47 o 
  13   7   0    16395.74    17881.44    394.32 o 
  15   7   0     3641.88     4011.26    111.99 o 
  17   7   0      745.75      806.45    114.29 o 
  19   7   0     2507.91     2404.96    125.71 o 
 -18   8   0     1918.24     1803.32    158.29 o 
 -16   8   0       83.56      143.02    168.89 o 
 -14   8   0     4819.31     4635.17    217.04 o 
 -12   8   0    16112.64    15457.84    640.53 o 
 -10   8   0     1787.99     1807.22    107.79 o 
  -8   8   0    14501.26    13906.58    565.15 o 
  -6   8   0    23985.11    22366.94   1334.90 o 
  -4   8   0     6741.21     6096.37    210.57 o 
  -2   8   0     8724.29     8055.89    290.62 o 
   0   8   0    39862.52    37686.48    527.90 o 
   2   8   0     8418.24     8294.09    129.71 o 
   4   8   0     7010.48     6646.35    236.38 o 
   6   8   0    23949.02    24579.09    509.25 o 
   8   8   0    14654.49    14675.03    410.17 o 
  10   8   0     1732.58     1933.48    104.57 o 
  12   8   0    16245.63    17096.11    353.18 o 
  14   8   0     4689.20     4983.62    192.95 o 
  16   8   0       88.41      203.57    116.75 o 
  18   8   0     1916.71     2001.15    195.12 o 
 -17   9   0      215.29      232.82    161.32 o 
 -15   9   0     1096.84     1114.42    136.07 o 
 -13   9   0     2659.26     2659.24    158.88 o 
 -11   9   0      664.39      700.09    142.08 o 
  -9   9   0     2349.45     2036.90    121.26 o 
  -7   9   0     5028.14     4601.15    136.43 o 
  -5   9   0     6710.17     6209.94    143.76 o 
  -3   9   0     6050.65     6778.10    257.01 o 
  -1   9   0     6324.93     6856.94    321.87 o 
   1   9   0     6217.01     6864.16    137.76 o 
   3   9   0     5935.47     6997.16    209.51 o 
   5   9   0     6714.23     6721.77    134.76 o 
   7   9   0     5073.88     4917.65    198.39 o 
   9   9   0     2249.60     2394.97     99.70 o 
  11   9   0      584.94      676.16    106.97 o 
  13   9   0     2639.22     2972.78    121.42 o 
  15   9   0     1093.68     1076.12    128.44 o 
  17   9   0      219.92      362.01    143.14 o 
 -18  10   0      287.53      181.23    203.55 o 
 -16  10   0     1587.80     1515.12    159.94 o 
 -14  10   0     1207.77     1278.77    172.41 o 
 -12  10   0      105.00       82.27    130.89 o 
 -10  10   0     7359.23     7541.08    298.30 o 
  -8  10   0     4486.65     4602.43    198.60 o 
  -6  10   0      837.34      975.28     89.69 o 
  -4  10   0     5455.53     5588.09    167.07 o 
  -2  10   0     7047.91     6534.14    262.72 o 
   0  10   0     1072.52     1172.87    122.65 o 
   2  10   0     6938.81     6585.89    149.22 o 
   4  10   0     5350.02     5641.37    120.35 o 
   6  10   0      817.74     1101.23    125.56 o 
   8  10   0     4507.86     5088.46    115.22 o 
  10  10   0     7279.04     8166.58    202.83 o 
  12  10   0      112.28      201.76    104.07 o 
  14  10   0     1215.36     1445.37    127.33 o 
  16  10   0     1630.67     1602.18    166.45 o 
  18  10   0      287.47      305.47    245.65 o 
 -17  11   0     1033.29      559.75    230.04 o 
 -15  11   0     1526.85     1294.56    191.52 o 
 -13  11   0     1559.41     1354.89    139.78 o 
 -11  11   0     3428.93     3526.54    177.65 o 
  -9  11   0     8255.48     7845.21    312.48 o 
  -7  11   0     2127.70     2275.83    100.57 o 
  -5  11   0     4239.15     4057.93    195.44 o 
  -3  11   0     5647.83     5580.75    212.26 o 
  -1  11   0     3029.93     2927.22    197.71 o 
   1  11   0     2930.36     3064.65    105.21 o 
   3  11   0     5365.24     5455.93    146.70 o 
   5  11   0     4164.65     4308.54    111.09 o 
   7  11   0     2047.96     2325.23    109.65 o 
   9  11   0     7969.53     8201.07    222.72 o 
  11  11   0     3681.00     4178.49    105.10 o 
  13  11   0     1521.13     1569.57    127.15 o 
  15  11   0     1473.96     1402.82    140.67 o 
  17  11   0     1027.32     1135.22    176.92 o 
 -16  12   0      766.85      348.62    205.67 o 
 -14  12   0      530.68      409.93    169.46 o 
 -12  12   0      474.84      538.51    153.44 o 
 -10  12   0     2168.03     2032.99    123.03 o 
  -8  12   0     2459.68     2382.87    149.54 o 
  -6  12   0      503.47      556.51    107.12 o 
  -4  12   0     6651.35     6626.85    190.79 o 
  -2  12   0     2328.75     2443.64    118.22 o 
   0  12   0      206.82      352.83    100.26 o 
   2  12   0     2190.22     2287.47    184.66 o 
   4  12   0     6813.47     6968.29    332.41 o 
   6  12   0      527.87      593.04    104.72 o 
   8  12   0     2470.76     2460.01    133.09 o 
  10  12   0     2165.42     2311.24    151.62 o 
  12  12   0      514.17      683.71    125.99 o 
  14  12   0      475.53      658.23    138.31 o 
  16  12   0      710.88      517.09    132.61 o 
 -15  13   0       76.43       94.02    193.23 o 
 -13  13   0      133.59      125.94    163.40 o 
 -11  13   0      217.10      285.03    116.78 o 
  -9  13   0      240.62      322.36    118.37 o 
  -7  13   0      879.53      870.77    107.55 o 
  -5  13   0       53.80       71.25    107.94 o 
  -3  13   0      186.61      249.70    135.57 o 
  -1  13   0     1078.21     1120.98    136.73 o 
   1  13   0     1025.21     1033.66    109.00 o 
   3  13   0      214.50      327.89    130.46 o 
   5  13   0       66.79      126.66    137.70 o 
   7  13   0      830.84      841.69    116.42 o 
   9  13   0      238.96      425.44    151.95 o 
  11  13   0      235.50      396.48    114.85 o 
  13  13   0      153.08      299.03    153.42 o 
  15  13   0       79.83       26.75    142.83 o 
 -14  14   0     1314.70      943.38    397.74 o 
 -12  14   0     1944.17     1664.61    147.44 o 
 -10  14   0      399.52      398.97    117.58 o 
  -8  14   0     1266.38     1168.75    117.88 o 
  -6  14   0     3447.54     3417.80    126.07 o 
  -4  14   0      535.97      646.88    115.21 o 
  -2  14   0     2153.54     2220.74    147.80 o 
   0  14   0     5270.01     5568.51    148.48 o 
   2  14   0     2175.72     2281.56    147.37 o 
   4  14   0      493.67      675.23    126.12 o 
   6  14   0     3366.88     3703.02    163.43 o 
   8  14   0     1232.56     1288.21    137.05 o 
  10  14   0      423.81      490.12    127.81 o 
  12  14   0     2052.04     2037.04    301.58 o 
  14  14   0     1287.16     1547.40    175.37 o 
 -13  15   0     2528.69     1734.71    314.39 o 
 -11  15   0     1419.08     1164.54    148.93 o 
  -9  15   0      269.94      401.36    120.51 o 
  -7  15   0     2791.47     2685.43    119.54 o 
  -5  15   0     2443.37     2474.31    182.96 o 
  -3  15   0     1034.88     1015.96    133.12 o 
  -1  15   0     4270.89     3984.33    456.43 o 
   1  15   0     4173.48     4303.46    140.62 o 
   3  15   0      997.59     1012.72    119.55 o 
   5  15   0     2471.78     2600.88    127.58 o 
   7  15   0     2792.98     2816.13    145.86 o 
   9  15   0      238.22      550.00    147.08 o 
  11  15   0     1479.72     1599.43    144.52 o 
  13  15   0     2597.52     2828.46    163.07 o 
 -12  16   0      651.42      393.39    250.72 o 
 -10  16   0      172.30       68.07    148.06 o 
  -8  16   0      413.74      524.20    137.14 o 
  -6  16   0      616.11      781.87    131.26 o 
  -4  16   0       98.28      128.97    125.19 o 
  -2  16   0      636.28      617.13    159.78 o 
   0  16   0     1137.92     1184.46    137.28 o 
   2  16   0      609.77      593.33    140.59 o 
   4  16   0      116.71      202.05    162.64 o 
   6  16   0      650.69      891.23    130.94 o 
   8  16   0      388.97      459.94    136.37 o 
  10  16   0      157.26      124.31    133.29 o 
  12  16   0      686.53      665.94    161.22 o 
  -9  17   0      518.75      286.05    171.19 o 
  -7  17   0       93.72       65.57    165.00 o 
  -5  17   0      644.19      632.67    152.89 o 
  -3  17   0      802.05      702.21    132.45 o 
  -1  17   0      303.58      341.11    148.47 o 
   1  17   0      309.98      399.57    145.87 o 
   3  17   0      811.57      826.03    171.00 o 
   5  17   0      624.95      563.47    136.87 o 
   7  17   0       88.61      257.52    180.97 o 
   9  17   0      516.56      438.35    152.08 o 
  -8  18   0     1622.47     1313.53    160.51 o 
  -6  18   0      751.30      690.41    152.28 o 
  -4  18   0      836.78      726.89    122.07 o 
  -2  18   0     2129.94     2071.49    152.57 o 
   0  18   0     2140.47     2140.36    161.68 o 
   2  18   0     2090.11     2300.84    187.14 o 
   4  18   0      821.80      855.46    159.23 o 
   6  18   0      730.04      747.10    150.58 o 
   8  18   0     1606.42     1425.78    147.91 o 
  -5  19   0      676.18      461.01    145.64 o 
  -3  19   0      681.59      640.97    154.89 o 
  -1  19   0     2203.82     2055.31    201.27 o 
   1  19   0     2177.71     1920.90    174.93 o 
   3  19   0      665.12      517.26    152.57 o 
   5  19   0      666.08      618.81    176.12 o 
 -21   1   1      628.20      318.88    174.92 o 
 -19   1   1     1893.80     1932.85    183.28 o 
 -17   1   1     1137.06     1116.14    122.91 o 
 -15   1   1     2704.87     2638.27    106.52 o 
 -13   1   1     4221.03     4006.99    102.97 o 
 -11   1   1     5134.11     4986.64    167.02 o 
  -9   1   1     3867.94     3446.74    231.12 o 
  -7   1   1    11295.95    10714.02    230.15 o 
  -5   1   1     8599.57     8417.92    130.29 o 
  -3   1   1     8974.40     8996.09    331.62 o 
  -1   1   1    45567.45    46090.23   1666.23 o 
   1   1   1    30827.35    31487.38    428.78 o 
   3   1   1    68134.52    67365.76   1469.41 o 
   5   1   1     4752.83     5043.30    164.89 o 
   7   1   1    11311.66    11195.01    259.96 o 
   9   1   1     8199.61     8156.70    189.40 o 
  11   1   1     4716.65     4725.64    107.00 o 
  13   1   1     1699.66     1692.54    105.24 o 
  15   1   1     1899.09     1924.37    116.55 o 
  17   1   1      766.37      782.04    139.35 o 
  19   1   1     1173.24     1274.80    142.04 o 
 -20   2   1     2095.22     1910.86    168.88 o 
 -18   2   1     3846.65     3914.04    177.15 o 
 -16   2   1     2979.36     2703.16    173.30 o 
 -14   2   1     6089.79     6100.02    128.99 o 
 -12   2   1     8541.65     8171.61    336.95 o 
 -10   2   1     1232.87     1249.25    104.26 o 
  -8   2   1    29008.63    28531.43    494.77 o 
  -6   2   1    12016.24    12141.16    218.85 o 
  -4   2   1    17691.02    18694.89    195.85 o 
  -2   2   1    14535.81    15076.80    266.28 o 
   0   2   1    35191.27    35935.09   1124.33 o 
   2   2   1   110637.77   105675.77    743.14 o 
   4   2   1    39817.94    39372.14    954.45 o 
   6   2   1    36579.04    37999.27   1200.99 o 
   8   2   1     2217.38     2197.24     89.42 o 
  10   2   1     4079.31     4044.81    126.84 o 
  12   2   1     6686.09     6904.51    167.02 o 
  14   2   1     3550.54     3609.48    115.66 o 
  16   2   1     1294.37     1378.08    134.83 o 
  18   2   1     2065.85     2084.03    124.38 o 
  20   2   1     1009.88      941.88    138.89 o 
 -19   3   1     1428.68     1297.61    158.49 o 
 -17   3   1     1283.74     1279.19    161.49 o 
 -15   3   1     3756.14     3712.18    135.26 o 
 -13   3   1     2278.47     2190.25    120.77 o 
 -11   3   1     1624.24     1657.27    110.35 o 
  -9   3   1     3168.57     2933.33    114.70 o 
  -7   3   1      143.03      118.60     88.83 o 
  -5   3   1     3587.91     3191.81    161.40 o 
  -3   3   1    50437.59    51124.62   1606.41 o 
  -1   3   1    13456.30    13388.99    518.47 o 
   1   3   1    36787.51    38136.76    330.79 o 
   3   3   1    11508.40    11493.25    154.06 o 
   5   3   1    14229.44    14209.29    342.39 o 
   7   3   1     6732.38     6730.80    161.15 o 
   9   3   1     1876.47     2067.63     96.57 o 
  11   3   1     4432.17     4430.08    103.83 o 
  13   3   1      366.51      292.35     87.72 o 
  15   3   1     1138.28     1056.68     92.68 o 
  17   3   1      720.04      804.63    126.59 o 
  19   3   1      609.90      683.81    144.28 o 
 -20   4   1       50.02      105.93    167.43 o 
 -18   4   1       99.07      129.90    171.31 o 
 -16   4   1      390.38      412.46    130.32 o 
 -14   4   1     3647.70     3455.88    162.50 o 
 -12   4   1     1197.51     1164.04    112.89 o 
 -10   4   1     1160.20     1163.60    119.67 o 
  -8   4   1     7159.14     6734.53    357.26 o 
  -6   4   1    12724.46    11351.20    837.55 o 
  -4   4   1      222.21      202.65     80.42 o 
  -2   4   1     3570.40     3766.47    125.66 o 
   0   4   1    33688.11    32539.45   1017.03 o 
   2   4   1    11916.07    11651.41    159.91 o 
   4   4   1     1639.92     1577.95    106.98 o 
   6   4   1     2771.08     2691.35     98.98 o 
   8   4   1      324.05      397.76     91.36 o 
  10   4   1     1151.26     1109.97     84.54 o 
  12   4   1     1593.58     1470.52     92.49 o 
  14   4   1     3090.96     3222.37    101.16 o 
  16   4   1       56.38      130.19    101.75 o 
  18   4   1      370.04      509.12    122.51 o 
  20   4   1      524.04      505.63    131.08 o 
 -19   5   1     1627.06     1571.08    163.61 o 
 -17   5   1     1084.41     1044.06    143.99 o 
 -15   5   1     3137.16     3236.46    157.30 o 
 -13   5   1    12575.16    12577.18    432.25 o 
 -11   5   1     2276.17     2296.86    130.03 o 
  -9   5   1     4411.50     4207.55    265.62 o 
  -7   5   1    43041.72    43760.78   1529.95 o 
  -5   5   1    15678.67    13409.33    493.41 o 
  -3   5   1     5458.74     5321.96    147.62 o 
  -1   5   1    27184.85    26735.83    634.25 o 
   1   5   1    26130.10    25592.09    553.71 o 
   3   5   1    10437.88    10548.76    153.10 o 
   5   5   1     5754.49     5486.20    121.81 o 
   7   5   1    24206.81    21725.31    454.19 o 
   9   5   1      789.07      603.70     73.82 o 
  11   5   1     6623.51     6826.63    110.18 o 
  13   5   1    11351.11    11350.71    427.15 o 
  15   5   1     3174.79     3360.79    124.83 o 
  17   5   1      551.82      565.10    118.72 o 
  19   5   1     1346.32     1285.77    144.32 o 
 -20   6   1     1411.95      998.78    163.57 o 
 -18   6   1     2268.97     2012.28    184.13 o 
 -16   6   1      516.06      450.20    138.15 o 
 -14   6   1     5685.85     5268.24    344.69 o 
 -12   6   1    10394.96     9956.30    381.21 o 
 -10   6   1     1757.80     1926.80    126.98 o 
  -8   6   1    20845.00    18162.02   1418.55 o 
  -6   6   1    50148.96    47248.80   1467.99 o 
  -4   6   1     6582.28     5639.40    336.68 o 
  -2   6   1    13143.14    13658.63    475.33 o 
   0   6   1    66035.46    62777.85   1365.28 o 
   2   6   1    13685.06    13202.36    242.47 o 
   4   6   1     6295.58     6550.93    156.65 o 
   6   6   1    25796.14    24769.66    427.60 o 
   8   6   1     9720.07    10126.15    199.17 o 
  10   6   1     2521.02     2414.06     86.70 o 
  12   6   1     6845.09     7652.45    222.35 o 
  14   6   1     6907.54     7508.08    125.01 o 
  16   6   1       23.00      109.91    123.62 o 
  18   6   1     1763.61     1792.92    131.78 o 
 -19   7   1      573.27      675.90    195.18 o 
 -17   7   1      567.42      677.77    171.75 o 
 -15   7   1     1733.85     1646.59    136.58 o 
 -13   7   1     1161.84     1220.62    125.86 o 
 -11   7   1     5431.93     5404.80    227.99 o 
  -9   7   1     5683.20     5004.54    336.48 o 
  -7   7   1     8651.58     8044.85    350.13 o 
  -5   7   1     9090.83     9099.38    241.73 o 
  -3   7   1      656.00      540.57     92.56 o 
  -1   7   1    17455.40    16453.37    593.18 o 
   1   7   1    14886.93    13783.97    482.59 o 
   3   7   1      359.61      558.94    120.19 o 
   5   7   1     3616.84     3684.57    119.23 o 
   7   7   1     9845.14     9943.46    366.58 o 
   9   7   1     3508.88     3491.07     96.09 o 
  11   7   1     1830.41     2004.84    185.07 o 
  13   7   1     1266.82     1316.47    113.80 o 
  15   7   1     1267.56     1393.62     96.70 o 
  17   7   1      693.02      833.28    136.41 o 
  19   7   1      592.14      579.69    143.00 o 
 -18   8   1      235.99      231.70    171.11 o 
 -16   8   1     1772.61     1812.03    171.73 o 
 -14   8   1     2286.60     2327.50    154.44 o 
 -12   8   1       86.14      228.72    135.55 o 
 -10   8   1     2825.14     2705.80    173.22 o 
  -8   8   1    11292.10    10698.50    360.75 o 
  -6   8   1     1279.84     1129.37     94.65 o 
  -4   8   1     2244.60     2132.54     96.80 o 
  -2   8   1    15527.84    14983.16    460.34 o 
   0   8   1      342.09      200.23     90.42 o 
   2   8   1    19441.40    19921.57    302.92 o 
   4   8   1     1239.52     1040.18    103.44 o 
   6   8   1      292.97      350.36    118.55 o 
   8   8   1     9736.08    10106.40    162.36 o 
  10   8   1     4453.44     4680.83    129.61 o 
  12   8   1     1951.50     2094.39    103.88 o 
  14   8   1     1638.40     1709.85    112.13 o 
  16   8   1     3584.07     4040.64    153.16 o 
  18   8   1      772.52      828.97    137.78 o 
 -17   9   1     1391.02     1521.72    195.21 o 
 -15   9   1     4994.36     4987.35    276.55 o 
 -13   9   1     1745.77     1636.12    151.64 o 
 -11   9   1     5133.13     5011.18    322.54 o 
  -9   9   1    17468.80    16953.69    628.12 o 
  -7   9   1    10169.16     9522.37    609.98 o 
  -5   9   1     1102.21     1224.16     87.96 o 
  -3   9   1     6769.28     6292.06    126.73 o 
  -1   9   1     9048.65     8983.85    271.72 o 
   1   9   1     3976.16     4229.69    106.37 o 
   3   9   1     6526.13     6413.96    167.75 o 
   5   9   1     3659.55     3533.77    105.35 o 
   7   9   1     2064.25     2220.61    102.86 o 
   9   9   1    16628.08    18171.56    503.02 o 
  11   9   1     8248.59     8788.58    126.76 o 
  13   9   1     3034.67     3320.24    182.55 o 
  15   9   1     6271.99     6636.57    171.06 o 
  17   9   1     2563.91     2583.18    137.09 o 
 -18  10   1      478.69      489.40    219.18 o 
 -16  10   1     3008.44     2672.70    150.88 o 
 -14  10   1     2967.45     2967.31    150.67 o 
 -12  10   1      312.31      414.39    123.86 o 
 -10  10   1     8001.12     7703.96    398.77 o 
  -8  10   1     9219.30     9231.80    465.74 o 
  -6  10   1     2241.99     2370.04    128.52 o 
  -4  10   1     3749.30     3529.20     96.58 o 
  -2  10   1     5231.64     5305.25    103.71 o 
   0  10   1     2207.41     2521.72    110.28 o 
   2  10   1     3001.50     3301.28    177.47 o 
   4  10   1     2390.55     2664.51    112.06 o 
   6  10   1      557.23      611.61    107.56 o 
   8  10   1     2611.43     2801.56    121.85 o 
  10  10   1    10678.01    10473.64    761.87 o 
  12  10   1     2508.67     2511.96    109.06 o 
  14  10   1     2332.53     2665.52    145.91 o 
  16  10   1     4055.14     4470.54    154.80 o 
 -17  11   1      427.70      355.85    160.78 o 
 -15  11   1      970.30      983.24    153.65 o 
 -13  11   1      343.03      561.89    158.11 o 
 -11  11   1      774.59      826.54    147.13 o 
  -9  11   1     2087.59     2188.60    124.32 o 
  -7  11   1     4416.36     4383.73    124.17 o 
  -5  11   1      436.62      513.12     90.14 o 
  -3  11   1      698.36      793.46     89.90 o 
  -1  11   1     4751.98     4432.20    269.82 o 
   1  11   1    10268.68     9858.69    201.50 o 
   3  11   1     1269.33     1167.09    123.39 o 
   5  11   1      222.24      251.01     96.42 o 
   7  11   1     4994.02     5292.82    213.60 o 
   9  11   1     5783.25     6128.08    160.31 o 
  11  11   1     1405.79     1434.50     95.03 o 
  13  11   1      290.72      336.34    125.32 o 
  15  11   1     1399.45     1723.47    190.09 o 
  17  11   1     1324.80     1276.73    146.55 o 
 -16  12   1      152.27      174.61    168.62 o 
 -14  12   1     1540.07     1447.38    145.32 o 
 -12  12   1     2631.81     2506.37    241.15 o 
 -10  12   1      768.97      745.97    114.00 o 
  -8  12   1     4986.57     5108.31    110.57 o 
  -6  12   1    10750.79    10269.66    480.46 o 
  -4  12   1      126.03      123.94     86.17 o 
  -2  12   1     6095.25     5875.04    305.34 o 
   0  12   1    25226.35    25224.97    933.69 o 
   2  12   1     8687.24     8773.22    273.45 o 
   4  12   1      385.31      553.00    111.97 o 
   6  12   1    10134.66    10680.83    200.52 o 
   8  12   1     8446.69     8379.59    201.44 o 
  10  12   1     1302.41     1363.02    133.10 o 
  12  12   1     2142.36     2254.96    131.63 o 
  14  12   1     1614.74     1898.32    130.95 o 
  16  12   1      373.76      457.33    141.87 o 
 -15  13   1      715.09      577.88    159.73 o 
 -13  13   1     3571.38     3449.80    148.43 o 
 -11  13   1     2438.10     2643.45    144.56 o 
  -9  13   1      295.05      299.90     97.89 o 
  -7  13   1    13301.39    13050.88    432.85 o 
  -5  13   1    11893.64    11994.51    345.54 o 
  -3  13   1      958.17      939.62    117.67 o 
  -1  13   1    16044.02    15659.35    454.68 o 
   1  13   1    27612.66    28787.73   1009.37 o 
   3  13   1      544.96      633.79    108.25 o 
   5  13   1     8054.05     8234.02    314.35 o 
   7  13   1    12935.01    13594.32    486.67 o 
   9  13   1     2078.65     2510.46    155.98 o 
  11  13   1     1251.05     1410.29    116.24 o 
  13  13   1     3158.99     3367.33    163.00 o 
  15  13   1      615.46      454.81    155.61 o 
 -14  14   1     1361.70     1120.45    182.95 o 
 -12  14   1     2079.19     1937.25    178.78 o 
 -10  14   1      949.51      863.46    119.66 o 
  -8  14   1     3076.08     3221.28    148.87 o 
  -6  14   1     7486.21     7610.47    286.38 o 
  -4  14   1     2350.76     2187.01    117.00 o 
  -2  14   1     3922.87     4198.17    265.97 o 
   0  14   1     9804.71    10046.37    271.37 o 
   2  14   1     5184.14     4882.07    188.73 o 
   4  14   1     1459.29     1628.63    125.76 o 
   6  14   1     5877.89     5695.63    249.64 o 
   8  14   1     4373.98     4637.61    162.73 o 
  10  14   1     1150.69     1207.19    145.23 o 
  12  14   1     1949.72     1928.56    189.86 o 
  14  14   1     1602.56     1655.49    182.85 o 
 -13  15   1      760.33      627.37    163.36 o 
 -11  15   1      571.91      680.62    158.26 o 
  -9  15   1     2099.89     2057.15    112.55 o 
  -7  15   1     2895.73     2605.94    226.10 o 
  -5  15   1     1527.02     1689.98    137.83 o 
  -3  15   1     3169.12     3135.83    126.69 o 
  -1  15   1     1421.58     1458.33    151.70 o 
   1  15   1     2718.95     2797.15    136.85 o 
   3  15   1     3523.50     3744.13    139.88 o 
   5  15   1      689.32      850.31    135.92 o 
   7  15   1      890.64     1009.10    127.04 o 
   9  15   1     2681.03     2826.34    154.49 o 
  11  15   1      625.67      686.06    161.83 o 
  13  15   1      491.48      578.16    134.69 o 
 -12  16   1       63.41       65.03    178.59 o 
 -10  16   1     2463.52     2352.97    137.09 o 
  -8  16   1     2629.36     2572.58    144.07 o 
  -6  16   1       94.97      133.82    129.59 o 
  -4  16   1     3007.79     3074.50    172.67 o 
  -2  16   1     3036.01     2987.88    208.71 o 
   0  16   1       82.35      265.67    156.75 o 
   2  16   1     3900.59     3827.64    273.71 o 
   4  16   1     4636.43     4700.41    207.00 o 
   6  16   1      790.62      949.21    133.40 o 
   8  16   1     1297.35     1530.44    139.99 o 
  10  16   1     2669.44     2532.71    152.17 o 
  12  16   1      500.81      574.75    245.16 o 
  -9  17   1     1425.26     1460.80    178.75 o 
  -7  17   1      464.26      421.84    141.95 o 
  -5  17   1      416.42      462.32    115.47 o 
  -3  17   1     3014.45     2967.80    178.88 o 
  -1  17   1     1391.29     1525.22    149.38 o 
   1  17   1     1506.10     1448.93    135.09 o 
   3  17   1     4176.79     4565.27    181.80 o 
   5  17   1     2143.73     2190.59    156.82 o 
   7  17   1        3.99      -23.82    140.12 o 
   9  17   1     1845.04     1814.61    156.11 o 
  -8  18   1      647.66      651.95    166.70 o 
  -6  18   1      611.83      445.98    167.68 o 
  -4  18   1      807.73      931.55    159.80 o 
  -2  18   1      841.20      819.07    159.37 o 
   0  18   1       69.27        9.43    157.79 o 
   2  18   1     1535.20     1028.70    146.36 o 
   4  18   1     1284.31     1241.87    146.80 o 
   6  18   1      424.44      452.48    166.85 o 
   8  18   1      503.71      540.96    180.56 o 
  -5  19   1     1649.18     1588.18    180.66 o 
  -3  19   1      263.14      267.01    140.66 o 
  -1  19   1      872.72      679.71    168.44 o 
   1  19   1     1910.10     1967.95    199.69 o 
   3  19   1      290.11      273.86    172.15 o 
   5  19   1      870.50      905.26    208.14 o 
 -20   0   2     5484.94     5183.86    372.79 o 
 -18   0   2     3592.15     3496.86    209.55 o 
 -16   0   2     2232.56     2330.85    155.25 o 
 -14   0   2     9021.43     9320.38    514.20 o 
 -12   0   2    14326.41    14397.88    309.28 o 
 -10   0   2     4910.00     5114.58    277.65 o 
  -8   0   2    24401.99    23373.26   1168.70 o 
  -6   0   2    89183.55    87715.85   2482.63 o 
  -4   0   2    26612.81    28459.70   1256.58 o 
  -2   0   2     2186.73     1936.74    269.04 o 
   0   0   2   168298.08   157657.67  10880.03 o 
   2   0   2    46324.26    45727.73    434.44 o 
   4   0   2    45634.09    44697.26   2342.33 o 
   6   0   2   149050.36   146210.08   3781.18 o 
   8   0   2    22824.68    22717.09    671.86 o 
  10   0   2     3028.68     3184.73    157.90 o 
  12   0   2     2236.57     2235.13    164.32 o 
  14   0   2    11465.69    12381.84    205.83 o 
  16   0   2     1458.19     1483.92    188.22 o 
  18   0   2     2925.94     2543.28    714.56 o 
  20   0   2     3223.90     3064.48    207.58 o 
 -21   1   2     1030.67      743.89    204.91 o 
 -19   1   2     4029.10     3608.14    133.89 o 
 -17   1   2     3125.16     3172.74    115.78 o 
 -15   1   2     1769.06     1637.97    102.23 o 
 -13   1   2    15238.74    14337.04    362.21 o 
 -11   1   2    10455.62     9584.76    321.64 o 
  -9   1   2     8346.97     8119.35    140.34 o 
  -7   1   2    43627.11    44193.85    737.46 o 
  -5   1   2    30224.94    28506.83    689.99 o 
  -3   1   2    23182.27    24109.60    968.82 o 
  -1   1   2   112240.17   115901.48   5089.80 o 
   1   1   2   173317.30   169001.13   2009.66 o 
   3   1   2     9111.36    10238.63    319.45 o 
   5   1   2    31882.26    30631.62    999.23 o 
   7   1   2    69998.95    69515.72   1261.36 o 
   9   1   2    16964.88    16562.53    224.16 o 
  11   1   2     6166.19     6275.20    151.81 o 
  13   1   2    11080.69    11889.21    193.92 o 
  15   1   2     4194.30     4160.47    196.01 o 
  17   1   2     2564.74     2665.38    130.44 o 
  19   1   2     2326.46     2419.49    136.58 o 
 -20   2   2     1196.76     1203.88    166.91 o 
 -18   2   2     1150.26     1062.46    133.34 o 
 -16   2   2     2716.85     2734.59    135.27 o 
 -14   2   2     6728.39     6795.20    219.74 o 
 -12   2   2      665.26      698.84     98.16 o 
 -10   2   2    10937.00    10340.97    287.88 o 
  -8   2   2    14296.22    12793.42    477.57 o 
  -6   2   2    19315.29    18156.71    959.09 o 
  -4   2   2     2763.16     2682.24    127.00 o 
  -2   2   2    40773.99    41640.11    905.21 o 
   0   2   2    46468.63    44846.98    949.65 o 
   2   2   2    26262.70    26250.87    893.55 o 
   4   2   2    17284.16    17269.76    514.16 o 
   6   2   2    11293.76    12260.24    388.00 o 
   8   2   2    23418.21    24168.96    463.29 o 
  10   2   2    14910.85    15888.60    189.41 o 
  12   2   2     1985.19     2178.69     94.75 o 
  14   2   2     3470.31     3639.40    150.82 o 
  16   2   2     6436.59     6604.86    280.56 o 
  18   2   2     2503.47     2632.88    136.85 o 
  20   2   2      354.88      209.81    145.83 o 
 -19   3   2      494.72      559.03    156.13 o 
 -17   3   2     2139.81     2027.55    165.52 o 
 -15   3   2    14953.29    14687.63    318.13 o 
 -13   3   2     5096.17     5057.35    126.68 o 
 -11   3   2     4870.19     4670.25    132.17 o 
  -9   3   2    28784.72    27168.42   1580.38 o 
  -7   3   2    12005.78    11437.54    405.92 o 
  -5   3   2     4908.73     4962.49    135.24 o 
  -3   3   2     4028.91     3651.78    101.62 o 
  -1   3   2    18972.40    18081.12    302.57 o 
   1   3   2     1389.05     1247.38    109.02 o 
   3   3   2    43211.16    42400.60    249.94 o 
   5   3   2    23355.61    23439.23    674.09 o 
   7   3   2     1339.65     1322.66     86.48 o 
   9   3   2    16029.74    15444.32    265.11 o 
  11   3   2     9026.09     9454.51    114.93 o 
  13   3   2     1133.48     1192.10     96.10 o 
  15   3   2     6981.91     6979.81    195.08 o 
  17   3   2     5263.28     5710.67    126.49 o 
  19   3   2      887.45      823.52    116.21 o 
 -20   4   2     3169.72     2865.82    268.78 o 
 -18   4   2      589.49      624.11    171.12 o 
 -16   4   2     9680.13     9215.17    155.26 o 
 -14   4   2    10068.65    10122.42    404.11 o 
 -12   4   2      544.80      558.47    128.61 o 
 -10   4   2     8854.20     8909.38    337.98 o 
  -8   4   2    46617.96    45331.84    822.49 o 
  -6   4   2     2192.23     2342.41    113.87 o 
  -4   4   2    12551.21    12562.93    210.82 o 
  -2   4   2    24931.25    23976.97    336.03 o 
   0   4   2    15510.47    15395.38    232.73 o 
   2   4   2    65506.98    64637.49    900.54 o 
   4   4   2    34942.14    34982.33    322.22 o 
   6   4   2    19913.82    19936.54    413.24 o 
   8   4   2     5207.92     5198.92    106.48 o 
  10   4   2    14580.28    15475.53    396.72 o 
  12   4   2     4543.51     4868.11    148.54 o 
  14   4   2     2305.90     2567.80     98.62 o 
  16   4   2     8316.77     8931.60    127.78 o 
  18   4   2     2728.07     2649.72    130.71 o 
  20   4   2      104.31       72.28    158.08 o 
 -19   5   2       68.86      194.35    141.96 o 
 -17   5   2     1862.15     1678.51    131.96 o 
 -15   5   2     5099.37     5035.85    276.32 o 
 -13   5   2     5215.30     5483.95    135.04 o 
 -11   5   2     1032.50     1077.24     97.18 o 
  -9   5   2    12421.11    11907.32    298.27 o 
  -7   5   2    34780.30    34636.08   1043.47 o 
  -5   5   2     3468.14     3350.47    172.94 o 
  -3   5   2    33828.63    31634.36    495.05 o 
  -1   5   2    12399.42    12852.01    270.31 o 
   1   5   2    12959.45    14099.57    316.50 o 
   3   5   2    46212.96    45534.39    781.21 o 
   5   5   2     6156.17     5853.62    114.41 o 
   7   5   2     2901.64     3109.30     99.83 o 
   9   5   2    15234.08    15692.29    318.56 o 
  11   5   2     6533.30     6371.63    218.22 o 
  13   5   2     1225.84     1272.93     91.51 o 
  15   5   2     2686.53     2744.13    106.11 o 
  17   5   2     2478.35     2662.64    115.36 o 
  19   5   2      256.86      266.22    126.46 o 
 -20   6   2      528.40      349.81    174.51 o 
 -18   6   2     1814.04     1797.08    180.15 o 
 -16   6   2     1666.02     2011.65    140.55 o 
 -14   6   2     8181.69     8369.62    269.82 o 
 -12   6   2     6281.18     6038.35    254.37 o 
 -10   6   2      860.01      784.19     95.43 o 
  -8   6   2    12604.80    12099.08    558.18 o 
  -6   6   2    22627.17    21209.90   1054.48 o 
  -4   6   2     2343.89     2097.00     88.26 o 
  -2   6   2     1214.87     1048.91    116.10 o 
   0   6   2    15187.82    14415.68    284.29 o 
   2   6   2    31473.51    29639.90    197.70 o 
   4   6   2     5215.62     4645.70    119.67 o 
   6   6   2     8136.66     8345.05    140.60 o 
   8   6   2     6209.71     6105.07    161.50 o 
  10   6   2     6750.32     7218.59    148.31 o 
  12   6   2     8247.15     8842.53    191.79 o 
  14   6   2     3136.17     3329.30    112.91 o 
  16   6   2      262.20      371.26    100.55 o 
  18   6   2     1358.09     1476.06    138.47 o 
 -19   7   2     2071.00     1721.95    174.76 o 
 -17   7   2     1927.04     1896.12    173.89 o 
 -15   7   2      476.98      508.53    138.58 o 
 -13   7   2     8258.13     8746.44    342.80 o 
 -11   7   2     4454.72     4476.83    279.84 o 
  -9   7   2     2367.25     1999.87    138.91 o 
  -7   7   2    41573.31    41040.45   1274.82 o 
  -5   7   2    56300.99    53947.34   2194.72 o 
  -3   7   2     7889.58     8198.43    292.04 o 
  -1   7   2    36613.45    34471.13    993.40 o 
   1   7   2    59158.84    57871.50    779.22 o 
   3   7   2     1924.30     1887.43     95.48 o 
   5   7   2     7947.89     8512.37    298.00 o 
   7   7   2    21082.57    21763.99    329.71 o 
   9   7   2     1382.04     1400.80     84.01 o 
  11   7   2     8998.74     9505.41    340.96 o 
  13   7   2    11201.25    12176.88    324.76 o 
  15   7   2     1497.08     1596.35    109.27 o 
  17   7   2     1572.57     1690.47    122.89 o 
  19   7   2     2867.96     3200.78    182.85 o 
 -18   8   2     1765.13     1710.06    149.30 o 
 -16   8   2      330.73      473.21    146.88 o 
 -14   8   2     3637.26     3684.52    159.17 o 
 -12   8   2     9662.31     9548.53    300.00 o 
 -10   8   2      581.45      537.66    130.16 o 
  -8   8   2    12449.02    11278.61    641.73 o 
  -6   8   2    40044.97    39370.91   1154.77 o 
  -4   8   2    15446.64    14808.29    548.70 o 
  -2   8   2     9360.44     9446.88    200.18 o 
   0   8   2    30043.99    30282.42    751.24 o 
   2   8   2    20330.02    21212.15    352.92 o 
   4   8   2     2493.39     2461.43    108.82 o 
   6   8   2    14488.12    14386.17    362.12 o 
   8   8   2     9987.52    10211.89    233.70 o 
  10   8   2      757.99      715.14    102.47 o 
  12   8   2    11954.03    12416.12    273.67 o 
  14   8   2     4142.53     4596.54    182.72 o 
  16   8   2       98.32       92.29    132.41 o 
  18   8   2     3206.66     3075.75    372.50 o 
 -17   9   2      365.75      501.68    158.05 o 
 -15   9   2     2299.39     2353.63    169.00 o 
 -13   9   2     2309.71     2387.58    134.09 o 
 -11   9   2     1118.20     1161.15    137.67 o 
  -9   9   2     2511.20     2402.56    118.72 o 
  -7   9   2     7759.19     7307.04    292.86 o 
  -5   9   2    10982.54     9390.33    513.13 o 
  -3   9   2     2779.30     2275.16     85.56 o 
  -1   9   2     4453.14     3915.58    151.63 o 
   1   9   2    11050.38    10012.81    189.24 o 
   3   9   2     5927.85     5653.00    132.34 o 
   5   9   2     2510.28     2783.91    102.22 o 
   7   9   2     1894.99     2196.62    137.21 o 
   9   9   2     1261.71     1617.37     89.57 o 
  11   9   2     2093.17     2253.17    113.44 o 
  13   9   2     1903.97     1959.54    168.58 o 
  15   9   2      922.48     1087.80    131.53 o 
  17   9   2      395.54      301.81    147.40 o 
 -18  10   2      236.70      312.20    202.70 o 
 -16  10   2     1979.79     1959.56    182.24 o 
 -14  10   2     3407.09     3260.65    304.00 o 
 -12  10   2      371.90      247.29    122.91 o 
 -10  10   2     4044.11     3800.40    175.94 o 
  -8  10   2     5094.95     4937.49    322.20 o 
  -6  10   2      741.45      830.22     97.97 o 
  -4  10   2     2408.24     2503.95     92.90 o 
  -2  10   2     3870.36     3827.47    136.71 o 
   0  10   2     2001.84     1953.79    121.78 o 
   2  10   2     1195.38     1132.86    106.65 o 
   4  10   2    11674.45    11018.45    527.68 o 
   6  10   2     3170.80     3503.90    130.06 o 
   8  10   2     1321.96     1309.71    134.38 o 
  10  10   2     5595.79     5842.34    249.44 o 
  12  10   2      991.38     1169.46    108.19 o 
  14  10   2      261.99      200.80    142.34 o 
  16  10   2     1337.85     1548.40    145.05 o 
 -17  11   2      858.59      762.06    180.12 o 
 -15  11   2     3652.85     3389.82    260.47 o 
 -13  11   2     1422.20     1420.40    122.84 o 
 -11  11   2     1304.62     1192.30    128.60 o 
  -9  11   2     9503.34     9722.54    508.09 o 
  -7  11   2     7998.42     7819.67    330.23 o 
  -5  11   2     2615.99     2519.18     84.60 o 
  -3  11   2     9166.13     9339.73    383.56 o 
  -1  11   2     4229.27     4074.67    100.95 o 
   1  11   2      567.89      542.89    107.89 o 
   3  11   2    10503.79    11408.70    323.26 o 
   5  11   2     5509.61     5881.89    124.77 o 
   7  11   2      628.11      609.33    116.40 o 
   9  11   2     5621.48     6039.59    135.43 o 
  11  11   2     3638.24     3583.33    225.04 o 
  13  11   2      807.06      980.65    129.77 o 
  15  11   2     1598.46     1509.64    212.85 o 
  17  11   2     1679.59     1888.68    358.39 o 
 -16  12   2      599.96      565.17    177.36 o 
 -14  12   2      639.62      764.03    154.55 o 
 -12  12   2      202.17      147.29    156.22 o 
 -10  12   2     2589.38     2496.04    212.60 o 
  -8  12   2     3226.79     2885.20    104.77 o 
  -6  12   2     1198.11     1273.71     99.39 o 
  -4  12   2     6046.52     5780.00    231.87 o 
  -2  12   2     8273.70     7610.29    532.32 o 
   0  12   2     2744.96     2782.75    175.14 o 
   2  12   2      598.87      388.68    109.98 o 
   4  12   2     4964.54     5254.65    186.91 o 
   6  12   2      316.43      539.03    117.38 o 
   8  12   2      327.74      244.00    110.68 o 
  10  12   2     1743.46     1957.61    123.31 o 
  12  12   2      340.37      472.25    127.89 o 
  14  12   2      142.83      182.43    154.95 o 
  16  12   2     1022.74      809.43    177.31 o 
 -15  13   2       16.58       42.42    167.06 o 
 -13  13   2      270.51      293.25    140.22 o 
 -11  13   2      657.23      678.25    140.67 o 
  -9  13   2     1006.41     1102.82    118.04 o 
  -7  13   2      739.24      804.01     86.67 o 
  -5  13   2      402.76      594.30     92.50 o 
  -3  13   2     1777.67     1748.83    110.83 o 
  -1  13   2     4829.51     4758.35    111.58 o 
   1  13   2     2155.07     2069.49    102.55 o 
   3  13   2      115.72      252.58    103.47 o 
   5  13   2      588.26      616.46     98.93 o 
   7  13   2     1290.49     1365.18    131.81 o 
   9  13   2      523.32      637.39    135.32 o 
  11  13   2       57.52      179.70    102.44 o 
  13  13   2       78.66       94.52    129.20 o 
  15  13   2      398.42      370.41    143.79 o 
 -14  14   2     1324.17     1007.57    187.23 o 
 -12  14   2     1788.49     1665.27    130.28 o 
 -10  14   2     1539.90     1540.63    130.27 o 
  -8  14   2      597.50      761.07    119.80 o 
  -6  14   2     2639.87     2524.18    111.52 o 
  -4  14   2        5.26       97.69    111.73 o 
  -2  14   2     1132.19     1141.43    124.78 o 
   0  14   2     4513.84     4716.54    172.05 o 
   2  14   2      827.72      882.43    143.82 o 
   4  14   2     2685.86     2552.61    123.33 o 
   6  14   2     5876.48     6598.80    218.23 o 
   8  14   2     3463.07     3715.88    147.78 o 
  10  14   2      252.65      152.46    120.06 o 
  12  14   2     1725.73     1604.58    150.46 o 
  14  14   2     1108.13     1080.81    158.04 o 
 -13  15   2     2672.34     2142.47    166.57 o 
 -11  15   2     1884.32     1924.89    162.83 o 
  -9  15   2      259.94      228.58    104.49 o 
  -7  15   2     1365.91     1381.50    115.62 o 
  -5  15   2     1100.59     1093.15    113.72 o 
  -3  15   2      447.87      531.06     98.96 o 
  -1  15   2     3201.38     2758.81    186.70 o 
   1  15   2     2687.93     2539.79    149.90 o 
   3  15   2     2173.16     2244.18    138.07 o 
   5  15   2     4320.51     4541.70    150.95 o 
   7  15   2     5120.57     5338.48    139.47 o 
   9  15   2      904.30     1040.17    177.54 o 
  11  15   2     1242.11     1344.60    146.05 o 
  13  15   2     1554.91     1654.52    146.53 o 
 -12  16   2     1457.24      761.44    153.33 o 
 -10  16   2      220.81      272.35    113.86 o 
  -8  16   2      281.67      368.18    124.62 o 
  -6  16   2      827.68      828.25    121.70 o 
  -4  16   2      191.13      185.68    115.28 o 
  -2  16   2      643.23      697.82    160.13 o 
   0  16   2      636.92      690.16    124.45 o 
   2  16   2      115.16      303.76    137.34 o 
   4  16   2      617.31      714.13    141.96 o 
   6  16   2     1378.73     1259.04    136.99 o 
   8  16   2      962.39     1054.50    156.67 o 
  10  16   2      146.10      267.14    165.37 o 
  -9  17   2      537.72      498.86    150.19 o 
  -7  17   2      423.14      294.04    129.99 o 
  -5  17   2      464.78      643.37    151.46 o 
  -3  17   2      744.41      785.59    135.42 o 
  -1  17   2      744.63      614.66    132.00 o 
   1  17   2      519.28      541.94    148.07 o 
   3  17   2      330.64      396.77    132.67 o 
   5  17   2      424.49      455.36    153.87 o 
   7  17   2       72.08      266.70    160.34 o 
   9  17   2      206.77       57.84    198.29 o 
  -8  18   2     1930.65     1659.19    160.96 o 
  -6  18   2     1133.33     1040.47    137.99 o 
  -4  18   2      656.97      671.62    144.91 o 
  -2  18   2     1558.39     1489.70    144.17 o 
   0  18   2     1795.41     2160.14    187.40 o 
   2  18   2     1424.21     1430.88    163.41 o 
   4  18   2      948.49      709.31    165.61 o 
   6  18   2     1044.86     1123.61    168.44 o 
   8  18   2      836.92      597.89    253.78 o 
  -5  19   2      652.80      522.36    178.85 o 
  -3  19   2      685.09      693.37    171.36 o 
  -1  19   2     1572.37     1463.99    205.92 o 
   1  19   2     1206.75      957.73    172.73 o 
   3  19   2      660.01      732.41    173.45 o 
   5  19   2     1153.91     1089.69    259.68 o 
 -21   1   3      723.98      531.64    158.63 o 
 -19   1   3      514.77      549.74    174.51 o 
 -17   1   3      603.40      529.66    120.41 o 
 -15   1   3     3518.18     3353.13    106.80 o 
 -13   1   3     9576.55     9181.03    116.89 o 
 -11   1   3     3371.93     3205.88    104.03 o 
  -9   1   3     4045.96     3949.12    195.80 o 
  -7   1   3     6889.42     6614.05    168.44 o 
  -5   1   3     9072.91     7912.71    745.95 o 
  -3   1   3    12182.57    12031.89    577.23 o 
  -1   1   3    29945.30    26564.84   3324.44 o 
   1   1   3      477.35      488.44    145.37 o 
   3   1   3     5170.45     5013.34    126.60 o 
   5   1   3    52220.25    52454.30   1044.66 o 
   7   1   3    11102.43    11015.51    232.71 o 
   9   1   3     7059.76     7676.74    243.15 o 
  11   1   3     7384.81     7737.15    182.30 o 
  13   1   3     2746.08     2725.64    110.64 o 
  15   1   3      730.63      626.83    111.85 o 
  17   1   3      679.21      689.15    117.00 o 
  19   1   3     1156.70     1159.88    116.65 o 
 -20   2   3     2096.56     1868.85    150.25 o 
 -18   2   3     1059.63     1028.29    120.60 o 
 -16   2   3     5270.29     5010.72    175.00 o 
 -14   2   3    13317.61    13650.99    620.11 o 
 -12   2   3     5978.24     5588.21    157.75 o 
 -10   2   3     4724.97     4516.92    123.82 o 
  -8   2   3    32173.57    31412.84    448.69 o 
  -6   2   3    10431.52     9995.27    255.31 o 
  -4   2   3     9499.88     9454.85    195.49 o 
  -2   2   3    88545.47    92654.45   2021.89 o 
   0   2   3     6773.43     6562.32    306.14 o 
   2   2   3     2418.07     2492.71    125.10 o 
   4   2   3    21436.82    21472.46    347.25 o 
   6   2   3    33718.91    32628.82    776.25 o 
   8   2   3    23925.87    24488.17    573.50 o 
  10   2   3    11217.96    11764.49    155.26 o 
  12   2   3     6729.55     7030.27    239.18 o 
  14   2   3     1233.58     1210.77    100.90 o 
  16   2   3     2143.02     2424.28    125.41 o 
  18   2   3     1525.01     1415.91    156.16 o 
  20   2   3      851.41     1075.85    163.71 o 
 -21   3   3      630.37      595.67    252.55 o 
 -19   3   3     1540.99     1364.53    141.98 o 
 -17   3   3     2584.48     2434.13    162.87 o 
 -15   3   3     4341.27     4335.41    141.17 o 
 -13   3   3     5549.94     5312.77    240.76 o 
 -11   3   3     2301.91     2327.05    110.26 o 
  -9   3   3     8445.20     8378.75    324.91 o 
  -7   3   3      535.46      501.81     90.48 o 
  -5   3   3      968.61     1035.85     93.99 o 
  -3   3   3    18983.01    20194.09    383.84 o 
  -1   3   3      930.67     1263.43    113.94 o 
   1   3   3     3670.35     3521.13    135.10 o 
   3   3   3     9890.07     9810.97    159.30 o 
   5   3   3    11856.31    12666.54    229.55 o 
   7   3   3     1354.45     1023.00     94.08 o 
   9   3   3    13094.61    13133.37    351.87 o 
  11   3   3     7823.17     7843.50    153.90 o 
  13   3   3      291.30      389.37     95.07 o 
  15   3   3      622.94      678.33     96.78 o 
  17   3   3      380.48      457.26    119.60 o 
  19   3   3       85.61      107.84    134.28 o 
 -20   4   3      266.96      403.30    166.37 o 
 -18   4   3      355.02      393.67    147.35 o 
 -16   4   3      823.07      977.23    134.19 o 
 -14   4   3     1736.96     1852.54    123.78 o 
 -12   4   3     2200.63     1895.40    104.28 o 
 -10   4   3      754.76      804.47    105.63 o 
  -8   4   3    12884.39    13558.68    336.20 o 
  -6   4   3     8495.63     8412.09    229.04 o 
  -4   4   3      617.45      494.70     82.56 o 
  -2   4   3      291.98      482.84    104.10 o 
   0   4   3    28103.33    27968.78    842.04 o 
   2   4   3    21140.22    20802.09    183.30 o 
   4   4   3     5415.56     4639.00    288.84 o 
   6   4   3      295.62      178.17     80.25 o 
   8   4   3     2248.68     2054.93     90.94 o 
  10   4   3      551.81      447.32     83.03 o 
  12   4   3     2511.13     2746.00     98.30 o 
  14   4   3     1768.80     2037.44     98.22 o 
  16   4   3        9.88       36.79     95.85 o 
  18   4   3      488.51      409.32    110.08 o 
 -19   5   3     1441.12     1335.23    186.43 o 
 -17   5   3     1161.25     1172.10    164.81 o 
 -15   5   3     1349.74     1326.76    152.51 o 
 -13   5   3     5721.47     5649.32    168.48 o 
 -11   5   3     3315.34     3315.84    132.13 o 
  -9   5   3     5744.50     5371.94    186.28 o 
  -7   5   3    80726.25    76964.06   1482.17 o 
  -5   5   3    16466.11    15334.10    245.04 o 
  -3   5   3     2311.43     2078.93     96.65 o 
  -1   5   3    48817.50    45893.12   2243.67 o 
   1   5   3    42795.66    42285.33    916.56 o 
   3   5   3     1112.53     1286.79    102.55 o 
   5   5   3     5488.02     5548.50    111.28 o 
   7   5   3    14471.05    15224.74    152.38 o 
   9   5   3      888.54     1236.71     85.31 o 
  11   5   3      377.36      324.33     86.26 o 
  13   5   3     5842.67     6254.04    123.60 o 
  15   5   3      787.85      849.77    122.95 o 
  17   5   3     1988.17     2091.78    242.75 o 
  19   5   3     2469.25     2668.71    148.39 o 
 -20   6   3      983.10      603.84    296.05 o 
 -18   6   3     1091.68     1178.23    155.76 o 
 -16   6   3       97.31       66.03    137.64 o 
 -14   6   3     4322.25     4495.40    179.86 o 
 -12   6   3     3081.98     3079.85    154.08 o 
 -10   6   3     2601.37     2376.64    115.01 o 
  -8   6   3    14157.19    14115.04    349.21 o 
  -6   6   3    42575.95    41505.90    857.37 o 
  -4   6   3     7109.45     7090.92    175.40 o 
  -2   6   3    21328.21    20461.59    546.28 o 
   0   6   3    46830.44    41212.68   1610.30 o 
   2   6   3    22569.52    21819.43    199.82 o 
   4   6   3     4167.20     4699.90    111.11 o 
   6   6   3    18749.96    19103.38    167.07 o 
   8   6   3     5732.71     5431.15    107.93 o 
  10   6   3     1226.13     1548.01     94.21 o 
  12   6   3     4455.57     4657.59    120.02 o 
  14   6   3     2600.67     2803.07    123.84 o 
  16   6   3      130.47      168.04    118.02 o 
  18   6   3     2945.34     2805.74    158.72 o 
 -19   7   3      282.38       99.47    193.14 o 
 -17   7   3      255.49      258.83    146.58 o 
 -15   7   3     1058.86      927.23    133.01 o 
 -13   7   3     3136.50     3010.45    145.89 o 
 -11   7   3     1673.66     1632.00    132.24 o 
  -9   7   3     2865.66     2887.32    110.86 o 
  -7   7   3     5534.67     5053.93    275.72 o 
  -5   7   3    16176.05    15118.08    541.70 o 
  -3   7   3     3179.09     2973.35     97.78 o 
  -1   7   3    10588.41    10249.60    361.57 o 
   1   7   3     4230.73     3327.66    142.54 o 
   3   7   3     7485.78     7198.20    117.35 o 
   5   7   3     2858.06     2830.81    110.18 o 
   7   7   3     5991.67     6028.36    124.49 o 
   9   7   3     2008.17     1998.67     99.58 o 
  11   7   3     1924.30     1976.79    147.84 o 
  13   7   3     2351.62     2759.59    129.11 o 
  15   7   3     1212.07     1502.36    138.55 o 
  17   7   3      505.78      642.89    127.63 o 
  19   7   3      995.04      581.64    352.73 o 
 -18   8   3       40.32      160.43    159.71 o 
 -16   8   3     2449.08     2671.58    170.79 o 
 -14   8   3     2907.33     2911.68    137.59 o 
 -12   8   3      533.14      516.27    120.04 o 
 -10   8   3      220.96      204.28    110.31 o 
  -8   8   3    15482.05    15189.68    543.50 o 
  -6   8   3     1950.40     2015.20     99.01 o 
  -4   8   3     3652.85     3254.36    152.27 o 
  -2   8   3    15518.97    15023.28    427.58 o 
   0   8   3     3355.90     3731.91     91.88 o 
   2   8   3    11299.72    11581.34    158.76 o 
   4   8   3     9498.12     9511.26    121.70 o 
   6   8   3       85.94      110.04    103.84 o 
   8   8   3     2882.29     3170.64    152.07 o 
  10   8   3     4342.94     4406.69    104.28 o 
  12   8   3     1006.77      965.46    104.63 o 
  14   8   3      594.70      651.28    120.75 o 
  16   8   3     2958.37     2990.40    113.78 o 
  18   8   3     1289.10     1382.57    158.07 o 
 -17   9   3      375.03      380.81    159.06 o 
 -15   9   3     7590.10     7760.93    282.70 o 
 -13   9   3     3960.66     3959.85    139.65 o 
 -11   9   3      263.23      327.04    104.00 o 
  -9   9   3     5783.23     5490.39    155.86 o 
  -7   9   3     7466.17     7126.26    209.65 o 
  -5   9   3     2583.19     2478.19    122.93 o 
  -3   9   3    16130.38    15403.25    547.81 o 
  -1   9   3    15147.70    14829.13    417.60 o 
   1   9   3     1095.69     1025.83    104.59 o 
   3   9   3    11520.57    11661.49    137.67 o 
   5   9   3    10925.98    11671.74    137.63 o 
   7   9   3     1509.42     1676.03    127.46 o 
   9   9   3     5383.09     5574.73    191.03 o 
  11   9   3     9200.03     9879.43    232.57 o 
  13   9   3     1911.92     1990.43    113.86 o 
  15   9   3     4144.95     4497.78    141.56 o 
  17   9   3     2972.20     2998.14    222.51 o 
 -18  10   3       76.83       52.14    172.98 o 
 -16  10   3     2117.54     1997.28    185.16 o 
 -14  10   3     3919.49     3766.40    169.63 o 
 -12  10   3      148.29      144.73    123.49 o 
 -10  10   3     2510.29     2521.52    123.03 o 
  -8  10   3     4065.72     3954.85    175.30 o 
  -6  10   3      773.66      725.25    109.04 o 
  -4  10   3     2748.87     2667.80    102.83 o 
  -2  10   3    14519.39    13367.31    600.11 o 
   0  10   3     4507.97     3967.29    156.15 o 
   2  10   3     3471.84     3412.09    130.78 o 
   4  10   3     7310.46     6993.05    440.69 o 
   6  10   3      591.48      673.15    110.15 o 
   8  10   3     1600.94     1813.17    107.46 o 
  10  10   3     9006.89     9631.38    282.29 o 
  12  10   3     2088.56     2236.40    106.54 o 
  14  10   3      393.58      452.28    130.96 o 
  16  10   3     2910.70     3024.19    138.35 o 
 -17  11   3      160.75      133.99    166.62 o 
 -15  11   3     1465.59     1372.43    156.83 o 
 -13  11   3     2732.17     2606.61    143.33 o 
 -11  11   3     1146.75     1182.18    112.73 o 
  -9  11   3     5141.76     4945.63    211.46 o 
  -7  11   3     2749.93     2727.84    148.69 o 
  -5  11   3     4905.54     4716.83    117.27 o 
  -3  11   3     2401.37     2278.19     94.17 o 
  -1  11   3     4338.16     4419.71    140.69 o 
   1  11   3     4693.63     5031.71    122.55 o 
   3  11   3     1491.14     1632.27    110.71 o 
   5  11   3      519.76      643.96    128.74 o 
   7  11   3     4052.47     4199.34    143.32 o 
   9  11   3     3478.64     3436.41    200.40 o 
  11  11   3      994.28     1110.98    111.86 o 
  13  11   3      418.91      577.65    119.46 o 
  15  11   3     1329.46     1258.19    158.46 o 
 -16  12   3       15.87       25.44    171.04 o 
 -14  12   3     2747.52     2554.03    158.26 o 
 -12  12   3     4899.27     4710.65    213.54 o 
 -10  12   3     1445.96     1401.90    129.60 o 
  -8  12   3     2572.64     2676.69    173.09 o 
  -6  12   3    11434.64    11658.80    456.42 o 
  -4  12   3     4881.13     4536.27    194.30 o 
  -2  12   3      572.07      548.60    113.36 o 
   0  12   3    12676.32    12739.91    422.05 o 
   2  12   3     5671.77     5814.05    128.58 o 
   4  12   3      490.10      479.35    132.06 o 
   6  12   3     7890.64     8519.88    150.55 o 
   8  12   3     7770.87     8011.31    327.80 o 
  10  12   3      170.39      229.10    134.35 o 
  12  12   3     1490.26     1724.07    148.34 o 
  14  12   3     1620.94     1626.06    145.42 o 
  16  12   3      190.91      -48.49    256.73 o 
 -15  13   3      608.76      607.58    167.35 o 
 -13  13   3     3819.22     3608.26    159.12 o 
 -11  13   3     2450.64     2255.94    145.22 o 
  -9  13   3       16.61       97.18     98.82 o 
  -7  13   3    12011.33    12075.27    389.89 o 
  -5  13   3     9405.09     9036.84    411.16 o 
  -3  13   3      501.18      591.49    106.65 o 
  -1  13   3    10183.85    10871.04    163.73 o 
   1  13   3    19326.79    19189.68    500.26 o 
   3  13   3      290.99      217.36    116.39 o 
   5  13   3     5306.59     5622.61    230.36 o 
   7  13   3     9948.98    10479.14    216.51 o 
   9  13   3     1248.02     1448.15    124.04 o 
  11  13   3     1111.27     1399.07    132.06 o 
  13  13   3     1939.63     2080.25    187.66 o 
  15  13   3     1036.27      980.65    250.33 o 
 -14  14   3     1135.45     1035.30    154.43 o 
 -12  14   3     2846.16     2715.96    141.60 o 
 -10  14   3      696.31      649.93    108.41 o 
  -8  14   3     1864.40     1764.43     95.38 o 
  -6  14   3     6838.91     6277.40    300.35 o 
  -4  14   3     2282.41     2266.34    105.14 o 
  -2  14   3     1156.00     1079.63    148.81 o 
   0  14   3    11306.04    11486.84    326.42 o 
   2  14   3     7930.60     8098.06    343.44 o 
   4  14   3      910.55     1031.16    124.80 o 
   6  14   3     6145.03     6613.02    168.76 o 
   8  14   3     3224.56     3648.10    166.66 o 
  10  14   3      950.10      989.13    149.05 o 
  12  14   3     1308.09     1369.47    198.31 o 
  14  14   3     1398.28     1536.94    353.22 o 
 -13  15   3     1119.64      833.59    176.45 o 
 -11  15   3      255.52      293.41    128.43 o 
  -9  15   3     1584.95     1661.38    121.67 o 
  -7  15   3     3244.45     3468.30    153.12 o 
  -5  15   3      769.21      814.84    111.08 o 
  -3  15   3     1400.35     1487.59    133.73 o 
  -1  15   3     1466.80     1476.29    150.58 o 
   1  15   3     2064.87     2146.10    154.49 o 
   3  15   3     4653.18     4616.84    163.87 o 
   5  15   3      350.31      450.43    157.27 o 
   7  15   3      491.64      504.77    116.27 o 
   9  15   3     2226.62     2246.84    155.82 o 
  11  15   3     1212.59     1187.52    276.52 o 
  13  15   3      302.64      312.61    352.73 o 
 -12  16   3       52.36      122.15    142.69 o 
 -10  16   3     1442.61     1428.43    111.85 o 
  -8  16   3     3720.95     3514.72    129.88 o 
  -6  16   3      534.62      404.54    129.92 o 
  -4  16   3     1491.20     1395.01    119.79 o 
  -2  16   3     2340.12     2425.81    142.36 o 
   0  16   3      266.03      173.04    137.94 o 
   2  16   3     1967.25     2054.50    184.92 o 
   4  16   3     5049.14     4919.85    238.54 o 
   6  16   3     1424.16     1317.82    135.67 o 
   8  16   3      978.66      914.39    156.82 o 
  10  16   3     3959.25     3951.69    189.12 o 
  -9  17   3     2451.42     2313.52    142.08 o 
  -7  17   3     2483.02     2565.58    149.98 o 
  -5  17   3      261.96      349.97    125.99 o 
  -3  17   3     3479.14     3259.14    173.28 o 
  -1  17   3     1584.15     1460.21    150.35 o 
   1  17   3      308.67      347.25    168.94 o 
   3  17   3     4759.17     4748.32    179.31 o 
   5  17   3     2833.38     2903.12    158.95 o 
   7  17   3       88.28      371.17    162.95 o 
   9  17   3     2413.70     2718.37    177.53 o 
  -8  18   3     1738.18     1603.58    162.52 o 
  -6  18   3     1282.40     1165.81    140.43 o 
  -4  18   3      739.10      625.04    132.54 o 
  -2  18   3     1248.13     1219.39    131.06 o 
   0  18   3      345.64      460.85    141.48 o 
   2  18   3     1870.26     1702.42    163.81 o 
   4  18   3     1393.31     1451.90    138.17 o 
   6  18   3      437.89      510.70    171.04 o 
  -5  19   3     2081.81     1798.42    183.09 o 
  -3  19   3      144.80      -32.54    173.49 o 
  -1  19   3      657.38      518.93    132.46 o 
   1  19   3     2227.78     2050.04    201.99 o 
   3  19   3      627.87      662.28    156.96 o 
 -20   0   4     2808.68     2725.25    193.55 o 
 -18   0   4      599.41      547.51    163.62 o 
 -16   0   4       19.18       18.83    178.09 o 
 -14   0   4    18615.04    17579.12    783.24 o 
 -12   0   4    13800.06    11876.72   2327.44 o 
 -10   0   4    11002.99    10679.00    495.74 o 
  -8   0   4     1840.25     1553.58    205.53 o 
  -6   0   4   136803.69   133951.17   7498.36 o 
  -4   0   4    94054.56    87747.65   4846.00 o 
  -2   0   4    27111.34    24652.38   1896.43 o 
   0   0   4   236680.80   235875.84  12716.53 o 
   2   0   4    26252.36    27037.20    416.48 o 
   4   0   4     9293.14     8570.24    193.33 o 
   6   0   4    34065.53    32670.95    256.05 o 
   8   0   4    48643.05    48271.90   1123.54 o 
  10   0   4        4.79       64.57    147.82 o 
  12   0   4     8320.24     9091.35    455.25 o 
  14   0   4    15811.06    16460.10    220.58 o 
  16   0   4      894.04      904.31    190.83 o 
  18   0   4     3223.36     3170.41    276.05 o 
  20   0   4     4719.57     5116.44    266.95 o 
 -21   1   4      705.87      547.09    174.24 o 
 -19   1   4     2643.01     2387.30    119.67 o 
 -17   1   4     1734.21     1746.84    137.54 o 
 -15   1   4     2323.26     2380.30    103.81 o 
 -13   1   4    17025.35    16869.68    539.42 o 
 -11   1   4    13309.37    12408.65    859.11 o 
  -9   1   4       91.92      137.12     79.68 o 
  -7   1   4    34937.65    33284.65    556.26 o 
  -5   1   4    21641.81    20500.47   1077.37 o 
  -3   1   4     1796.94     1947.07    108.64 o 
  -1   1   4     1790.55     1814.91    114.42 o 
   1   1   4    66432.44    66880.40   1288.29 o 
   3   1   4     8112.66     6742.79    545.23 o 
   5   1   4     4695.03     5000.46    121.95 o 
   7   1   4    36639.78    36873.73   1166.18 o 
   9   1   4     5204.24     5565.33    137.78 o 
  11   1   4     2389.14     2437.34    114.18 o 
  13   1   4    11077.52    11624.28    257.65 o 
  15   1   4     2376.71     2580.91    132.88 o 
  17   1   4      998.81     1077.46    129.20 o 
  19   1   4     1954.56     2025.53    139.04 o 
 -20   2   4     2071.60     2201.42    193.65 o 
 -18   2   4     1495.53     1426.29    147.86 o 
 -16   2   4     2176.68     2088.78    120.48 o 
 -14   2   4    11449.66    10830.97    395.53 o 
 -12   2   4     6307.65     5718.81    358.41 o 
 -10   2   4     4852.37     4727.27    246.96 o 
  -8   2   4    14986.10    14951.42    562.91 o 
  -6   2   4    22386.58    23307.54   1254.04 o 
  -4   2   4    10283.44     9941.34    263.28 o 
  -2   2   4     6441.77     6599.28    163.12 o 
   0   2   4    41498.47    41126.02   1068.54 o 
   2   2   4    10336.43    10898.79    205.87 o 
   4   2   4    28822.97    27078.59   1145.16 o 
   6   2   4     7103.90     6764.06    172.87 o 
   8   2   4     8142.07     7698.65    203.64 o 
  10   2   4     7376.87     7321.31    213.56 o 
  12   2   4     2325.03     2532.67    119.57 o 
  14   2   4     2528.34     2386.88    104.54 o 
  16   2   4     3088.10     3180.41    109.23 o 
  18   2   4     1659.67     1667.00    122.09 o 
  20   2   4      361.36      311.37    246.64 o 
 -21   3   4     5598.59     4593.09    369.96 o 
 -19   3   4      964.68      981.78    178.21 o 
 -17   3   4     1581.12     1569.69    140.80 o 
 -15   3   4    11203.36    10923.23    251.16 o 
 -13   3   4    12326.62    12275.99    137.68 o 
 -11   3   4      330.44      384.83    106.60 o 
  -9   3   4    24620.74    25375.03    794.59 o 
  -7   3   4    23283.77    23320.30    546.54 o 
  -5   3   4    19978.89    20658.81   1452.87 o 
  -3   3   4    22578.56    22790.67    371.55 o 
  -1   3   4    50936.64    47985.49   3571.18 o 
   1   3   4     3617.67     3489.45    232.84 o 
   3   3   4    44308.38    40442.58   2175.29 o 
   5   3   4    34745.72    34102.59    694.01 o 
   7   3   4      118.47       76.23     84.64 o 
   9   3   4    17534.52    18491.06    327.71 o 
  11   3   4    16100.00    17513.12    311.57 o 
  13   3   4     3454.36     3615.23    105.16 o 
  15   3   4     3645.71     4031.28    123.57 o 
  17   3   4     5602.36     6128.88    128.41 o 
  19   3   4     1628.50     1391.87    191.26 o 
 -20   4   4     4694.16     4430.37    193.38 o 
 -18   4   4       54.34      109.01    143.79 o 
 -16   4   4     9637.88     9864.46    311.41 o 
 -14   4   4    19165.78    19231.51    814.19 o 
 -12   4   4     2782.89     2726.66    133.76 o 
 -10   4   4     9466.79     9349.05    280.24 o 
  -8   4   4    61779.05    61544.72   1792.32 o 
  -6   4   4     4643.76     4154.27    159.45 o 
  -4   4   4    31362.04    30957.85   1427.80 o 
  -2   4   4    61605.75    62199.15    468.63 o 
   0   4   4    17775.60    17907.83    325.00 o 
   2   4   4    37128.59    36871.04   1485.01 o 
   4   4   4    36346.02    35428.26    213.17 o 
   6   4   4     3552.80     3306.65    106.79 o 
   8   4   4    11007.56    10499.14    232.71 o 
  10   4   4    18034.90    17613.45    576.09 o 
  12   4   4    12871.43    13749.80    325.09 o 
  14   4   4      261.95      338.17     88.13 o 
  16   4   4     6151.61     6175.81    160.27 o 
  18   4   4     3067.00     3061.90    218.91 o 
 -19   5   4      635.46      589.71    158.26 o 
 -17   5   4     1119.80     1308.00    142.49 o 
 -15   5   4     6962.70     7013.20    133.25 o 
 -13   5   4     6761.29     6937.06    195.36 o 
 -11   5   4     1299.14     1285.32    128.65 o 
  -9   5   4     8202.57     7636.26    269.10 o 
  -7   5   4    41382.19    39129.24   1655.03 o 
  -5   5   4     7987.37     7807.15    130.39 o 
  -3   5   4    15492.95    14748.73    140.49 o 
  -1   5   4     9526.23     8925.58    856.55 o 
   1   5   4     4454.26     3841.44     99.29 o 
   3   5   4    28690.37    26049.49    963.47 o 
   5   5   4     8120.18     7821.20    127.19 o 
   7   5   4     1090.19      974.67     85.95 o 
   9   5   4    12365.93    12971.58    239.71 o 
  11   5   4     6662.60     7107.35    136.60 o 
  13   5   4     2211.13     2468.24    107.58 o 
  15   5   4     1463.24     1546.49    105.64 o 
  17   5   4     1969.88     2144.60    133.73 o 
  19   5   4      636.07      622.35    145.73 o 
 -20   6   4      648.10      463.62    199.79 o 
 -18   6   4     1576.10     1737.79    180.65 o 
 -16   6   4     1173.24     1073.88    135.95 o 
 -14   6   4     1393.81     1331.72    145.44 o 
 -12   6   4     3461.93     3482.83    197.46 o 
 -10   6   4     1886.80     2023.90    112.71 o 
  -8   6   4     8224.91     7177.15    624.43 o 
  -6   6   4    36850.18    37424.02    450.94 o 
  -4   6   4    11377.59    10257.59    564.21 o 
  -2   6   4     3870.69     3752.19    115.32 o 
   0   6   4    36087.26    36882.61    973.58 o 
   2   6   4    45442.10    45523.80   1506.56 o 
   4   6   4     2259.52     2166.12     97.55 o 
   6   6   4     5230.64     5650.92    111.46 o 
   8   6   4    10930.22    10571.65    156.68 o 
  10   6   4     1520.87     1539.47    110.20 o 
  12   6   4     4644.44     4444.38    113.90 o 
  14   6   4      601.99      700.31    112.18 o 
  16   6   4      375.61      433.39    123.67 o 
  18   6   4     1793.65     1783.96    151.30 o 
 -19   7   4     2139.76     1933.92    206.15 o 
 -17   7   4     1332.86     1555.74    174.59 o 
 -15   7   4      146.19      117.72    153.55 o 
 -13   7   4     7494.04     7478.91    161.11 o 
 -11   7   4     3590.67     3499.41    123.23 o 
  -9   7   4      273.76      449.17     94.70 o 
  -7   7   4    22981.29    21735.53    574.54 o 
  -5   7   4    34390.30    33132.50    742.89 o 
  -3   7   4     6807.64     5767.35    484.53 o 
  -1   7   4    29574.98    26402.98   1132.29 o 
   1   7   4    67129.16    67112.97   1606.62 o 
   3   7   4     2603.96     2649.65     99.60 o 
   5   7   4     8369.72     7318.93    128.74 o 
   7   7   4    18859.44    19595.58    438.64 o 
   9   7   4     4758.04     4956.63    100.46 o 
  11   7   4     1164.67     1194.49     91.17 o 
  13   7   4     6856.28     7013.62    149.04 o 
  15   7   4      958.09     1119.71    127.95 o 
  17   7   4     1851.88     1896.04    133.41 o 
 -18   8   4     3264.53     3037.35    218.30 o 
 -16   8   4      521.61      669.32    164.60 o 
 -14   8   4     2574.84     2472.32    153.04 o 
 -12   8   4     8148.82     8371.31    207.96 o 
 -10   8   4       48.44       64.69    110.09 o 
  -8   8   4     3354.17     2873.34    132.18 o 
  -6   8   4    20685.26    19320.74    486.42 o 
  -4   8   4    10476.29     9855.79    309.45 o 
  -2   8   4     3700.28     3375.56    112.04 o 
   0   8   4    28802.24    26714.96    706.20 o 
   2   8   4    26663.58    25815.24    482.28 o 
   4   8   4      432.93      485.39    119.25 o 
   6   8   4     4607.39     5038.78    110.01 o 
   8   8   4    11395.81    11621.74    165.92 o 
  10   8   4      441.52      473.89     89.72 o 
  12   8   4     6387.93     6825.67    235.84 o 
  14   8   4     2681.64     2868.29    127.00 o 
  16   8   4        9.39      127.70    125.41 o 
  18   8   4     2354.34     2385.05    161.07 o 
 -17   9   4      724.03      808.79    184.58 o 
 -15   9   4     1452.79     1351.56    144.63 o 
 -13   9   4     2251.82     2057.77    119.48 o 
 -11   9   4      527.39      490.43    136.62 o 
  -9   9   4      849.71     1062.40    130.28 o 
  -7   9   4     3676.09     4037.78    174.98 o 
  -5   9   4     3566.10     3803.04    143.21 o 
  -3   9   4     1172.81      822.62    104.49 o 
  -1   9   4     1628.54     1900.03     83.28 o 
   1   9   4     9782.58     9466.31    152.87 o 
   3   9   4     1425.77     1446.21    123.92 o 
   5   9   4      760.11      778.99     98.12 o 
   7   9   4      785.97      804.72    108.85 o 
   9   9   4     3279.69     3385.66    163.93 o 
  11   9   4     2549.51     2599.73    128.51 o 
  13   9   4      731.88      666.04    113.03 o 
  15   9   4     1084.73     1242.22    125.38 o 
  17   9   4      766.86      786.83    138.27 o 
 -18  10   4       66.54      131.11    171.95 o 
 -16  10   4     2174.36     2188.02    183.89 o 
 -14  10   4     4588.04     4532.26    170.33 o 
 -12  10   4      166.45      153.32    143.63 o 
 -10  10   4     1502.91     1682.10    136.59 o 
  -8  10   4     4386.99     4349.23    364.68 o 
  -6  10   4      452.39      419.21    109.08 o 
  -4  10   4     4636.69     4138.66    208.59 o 
  -2  10   4     7040.28     6416.32    416.20 o 
   0  10   4      856.72      929.91    106.43 o 
   2  10   4     2242.02     2341.45    130.51 o 
   4  10   4    10085.86    11023.57    128.46 o 
   6  10   4     2116.64     2033.25    130.50 o 
   8  10   4      530.47      644.28     94.74 o 
  10  10   4     7423.31     7174.30    442.90 o 
  12  10   4     1712.73     2019.28    113.75 o 
  14  10   4      172.52      205.54    119.91 o 
  16  10   4     1274.71     1161.60    151.92 o 
 -17  11   4      385.29      411.25    170.48 o 
 -15  11   4     4819.64     4453.00    291.88 o 
 -13  11   4     3810.64     3628.51    170.01 o 
 -11  11   4     1798.06     1778.59    146.85 o 
  -9  11   4     8956.01     8696.12    253.88 o 
  -7  11   4     4936.62     4968.07    164.71 o 
  -5  11   4     1615.62     1409.36    114.83 o 
  -3  11   4     9566.03     9122.14    183.30 o 
  -1  11   4    19016.07    18765.29    578.54 o 
   1  11   4      228.50      471.51    108.57 o 
   3  11   4     7381.50     7196.19    112.42 o 
   5  11   4     8291.58     8761.60    228.29 o 
   7  11   4     2746.20     3151.67    130.48 o 
   9  11   4     3616.16     3919.59    152.18 o 
  11  11   4     4368.98     4568.69    143.00 o 
  13  11   4      723.16      895.74    121.17 o 
  15  11   4      309.46      338.11    134.35 o 
 -16  12   4      478.64      569.91    167.57 o 
 -14  12   4     1762.29     1584.70    178.85 o 
 -12  12   4      604.55      722.17    137.87 o 
 -10  12   4     3627.49     3370.54    158.84 o 
  -8  12   4     6431.80     6419.87    180.23 o 
  -6  12   4     2639.79     2554.53    124.06 o 
  -4  12   4     5789.20     5877.62    193.33 o 
  -2  12   4     8628.22     8369.33    281.10 o 
   0  12   4     7593.70     7353.09    135.13 o 
   2  12   4     1982.07     2096.08    136.18 o 
   4  12   4     8096.86     8469.80    153.19 o 
   6  12   4     2271.10     2053.33    125.20 o 
   8  12   4      411.23      414.17    113.26 o 
  10  12   4     1844.75     1919.97    126.50 o 
  12  12   4      628.96      743.61    121.84 o 
  14  12   4       59.48      139.04    141.19 o 
 -15  13   4        7.96      177.66    169.11 o 
 -13  13   4     1154.35     1194.57    156.51 o 
 -11  13   4      579.22      609.74    142.64 o 
  -9  13   4      718.61      731.28    110.29 o 
  -7  13   4      145.14      177.76    104.20 o 
  -5  13   4      703.60      717.45    100.95 o 
  -3  13   4     1350.49     1416.00     98.46 o 
  -1  13   4     1206.11     1363.83    138.47 o 
   1  13   4      495.00      647.56    121.01 o 
   3  13   4     1654.28     1652.48    138.25 o 
   5  13   4     1347.71     1424.57    146.43 o 
   7  13   4     1661.18     1739.71    107.77 o 
   9  13   4      116.00      160.51    158.16 o 
  11  13   4      178.24      122.09    147.41 o 
  13  13   4      556.13      673.14    131.61 o 
 -14  14   4     1234.05      778.85    153.12 o 
 -12  14   4     3047.31     2972.71    162.17 o 
 -10  14   4     1845.85     1887.91    149.73 o 
  -8  14   4      849.60      782.76     97.00 o 
  -6  14   4     2281.95     2240.68    113.35 o 
  -4  14   4      924.97      914.91     90.05 o 
  -2  14   4      348.00      426.45    113.33 o 
   0  14   4     3692.76     3578.36    151.12 o 
   2  14   4      166.02      126.16    142.33 o 
   4  14   4     2230.18     2499.37    133.56 o 
   6  14   4     4640.59     4957.84    165.13 o 
   8  14   4     3550.48     3635.81    144.99 o 
  10  14   4     1246.40     1558.17    174.19 o 
  12  14   4     1781.89     1795.28    166.91 o 
 -13  15   4     2838.53     2878.72    180.42 o 
 -11  15   4     1610.03     1383.89    131.29 o 
  -9  15   4      802.69      735.88    123.30 o 
  -7  15   4     1990.52     2123.45    128.45 o 
  -5  15   4     1521.31     1587.97    110.27 o 
  -3  15   4       62.06      140.53    118.25 o 
  -1  15   4     1494.70     1631.02    132.62 o 
   1  15   4     1903.75     1663.97    134.16 o 
   3  15   4     1266.66     1258.20    157.87 o 
   5  15   4     3175.72     3070.20    141.59 o 
   7  15   4     3718.93     4130.70    204.72 o 
   9  15   4     1782.31     1975.11    144.58 o 
  11  15   4     2255.17     2287.31    155.40 o 
 -12  16   4     1165.30     1019.00    162.34 o 
 -10  16   4      331.73      309.77    133.42 o 
  -8  16   4       50.39      112.09    124.23 o 
  -6  16   4      450.99      567.28    119.00 o 
  -4  16   4      154.85      187.39    106.97 o 
  -2  16   4      381.68      398.99    139.09 o 
   0  16   4      222.73      346.81    140.60 o 
   2  16   4       54.07       25.81    158.81 o 
   4  16   4      432.26      514.94    166.35 o 
   6  16   4      626.29      670.81    134.77 o 
   8  16   4      833.93      943.04    158.22 o 
  10  16   4      712.09      640.44    173.13 o 
  -9  17   4      186.41      142.48    118.31 o 
  -7  17   4      762.55      541.58    143.90 o 
  -5  17   4      483.95      561.97    154.51 o 
  -3  17   4      333.32      358.07    120.41 o 
  -1  17   4      882.10      796.21    134.53 o 
   1  17   4      680.95      688.95    172.80 o 
   3  17   4      212.89      259.10    153.21 o 
   5  17   4      346.47      378.01    184.59 o 
   7  17   4       57.20        6.02    164.17 o 
   9  17   4      153.69      235.14    156.63 o 
  -8  18   4     2064.35     1984.07    183.36 o 
  -6  18   4     1492.72     1489.26    153.96 o 
  -4  18   4      551.54      525.71    134.74 o 
  -2  18   4     1531.02     1587.24    162.86 o 
   0  18   4     1841.37     1672.33    162.78 o 
   2  18   4      496.50      568.16    162.89 o 
   4  18   4      731.67      785.27    148.29 o 
   6  18   4     1215.66     1252.60    177.01 o 
  -5  19   4      838.59      950.62    352.24 o 
  -3  19   4      506.24      400.19    156.59 o 
  -1  19   4     1632.05     1539.55    144.98 o 
   1  19   4      580.15      426.93    172.54 o 
   3  19   4      289.80      124.40    250.10 o 
 -21   1   5     1012.15      871.70    234.43 o 
 -19   1   5      557.84      512.13    125.57 o 
 -17   1   5      237.14      321.22    120.88 o 
 -15   1   5     2822.92     2716.40    105.42 o 
 -13   1   5     3068.60     2981.57    120.59 o 
 -11   1   5     2090.97     2088.23     93.66 o 
  -9   1   5     8783.42     8000.43    358.73 o 
  -7   1   5    20248.53    18860.14    759.84 o 
  -5   1   5      577.78      696.90     91.68 o 
  -3   1   5    16019.62    16563.37    883.48 o 
  -1   1   5    29019.45    29621.11    772.77 o 
   1   1   5     5857.60     5849.07    517.86 o 
   3   1   5     7529.13     7033.58    102.58 o 
   5   1   5    20427.61    19957.54    343.34 o 
   7   1   5     6771.73     6671.46    167.30 o 
   9   1   5     3536.98     3752.76    103.81 o 
  11   1   5     7015.47     7209.52    172.88 o 
  13   1   5     2797.65     2854.74    125.49 o 
  15   1   5      947.31     1365.88    137.98 o 
  17   1   5      967.93     1040.12    123.51 o 
  19   1   5     1144.45     1306.38    144.43 o 
 -20   2   5     1749.83     1843.84    194.18 o 
 -18   2   5      253.01      273.35    140.61 o 
 -16   2   5     3509.00     3547.24    204.68 o 
 -14   2   5    10785.75    10654.52    318.90 o 
 -12   2   5     4957.02     4757.45    250.72 o 
 -10   2   5     8582.57     7637.60    674.93 o 
  -8   2   5    16851.36    15476.97    796.72 o 
  -6   2   5     4183.32     4061.58    131.10 o 
  -4   2   5    12369.83    12518.44    401.93 o 
  -2   2   5    23676.17    24426.60    965.68 o 
   0   2   5    30879.70    31729.65    525.53 o 
   2   2   5     1206.77     1175.99    127.51 o 
   4   2   5    20692.43    20831.76    387.52 o 
   6   2   5    11125.61    10706.31    268.04 o 
   8   2   5     3625.56     3444.93     93.40 o 
  10   2   5    11765.42    11748.22    219.82 o 
  12   2   5    14723.59    15674.54    242.99 o 
  14   2   5     1599.75     1645.41     96.90 o 
  16   2   5     1527.12     1528.48    114.67 o 
  18   2   5     2306.61     2390.24    120.46 o 
 -21   3   5     1164.92     1104.70    364.54 o 
 -19   3   5      748.80      738.58    139.93 o 
 -17   3   5     1468.22     1545.34    140.99 o 
 -15   3   5     5195.55     5085.52    193.63 o 
 -13   3   5     5168.14     4861.71    157.77 o 
 -11   3   5     3583.43     3559.42    175.82 o 
  -9   3   5    14029.71    13733.50    566.30 o 
  -7   3   5     8716.93     8079.30    528.78 o 
  -5   3   5     7090.34     6779.86    258.18 o 
  -3   3   5     2086.39     2144.08     95.65 o 
  -1   3   5     1518.76     1618.94     98.90 o 
   1   3   5      424.53      669.47    101.87 o 
   3   3   5     4288.29     3873.90    118.42 o 
   5   3   5    13379.40    12429.09    232.21 o 
   7   3   5      203.04      274.06     69.80 o 
   9   3   5     5743.42     5995.50    184.18 o 
  11   3   5    12372.88    12902.09    294.80 o 
  13   3   5     1987.88     2085.45    102.82 o 
  15   3   5      850.03      936.23    109.92 o 
  17   3   5     1195.94     1260.01    113.72 o 
  19   3   5      603.72      656.06    136.44 o 
 -20   4   5      254.66      285.39    168.97 o 
 -18   4   5      441.28      537.36    170.45 o 
 -16   4   5      663.83      772.73    131.67 o 
 -14   4   5      403.57      426.63    109.50 o 
 -12   4   5      954.97      871.33    111.79 o 
 -10   4   5      627.97      676.23    108.74 o 
  -8   4   5     2634.99     2299.39    126.28 o 
  -6   4   5    20068.84    19544.49    645.21 o 
  -4   4   5     2365.84     2281.32    109.14 o 
  -2   4   5     5910.11     6293.24    151.77 o 
   0   4   5     2855.08     2979.53    126.41 o 
   2   4   5     3997.82     3901.75    128.48 o 
   4   4   5     2472.46     2736.20    109.82 o 
   6   4   5     5861.97     5552.63    154.23 o 
   8   4   5     3790.51     3898.92     99.62 o 
  10   4   5      163.64      152.61     85.02 o 
  12   4   5      867.83      735.42     92.84 o 
  14   4   5      209.73      200.64     89.64 o 
  16   4   5      214.59      200.12    110.82 o 
  18   4   5      937.96     1117.81    151.60 o 
 -19   5   5     1474.30     1335.10    186.49 o 
 -17   5   5      789.08      734.47    142.16 o 
 -15   5   5     2153.88     2121.13    153.99 o 
 -13   5   5     3270.28     3578.23    144.68 o 
 -11   5   5     3818.31     3912.99    182.12 o 
  -9   5   5     1321.14     1346.45    124.40 o 
  -7   5   5    29331.63    29403.45   1060.54 o 
  -5   5   5    10851.35    10174.89    432.34 o 
  -3   5   5    11523.59    11056.82    588.19 o 
  -1   5   5    47756.46    48067.89    753.81 o 
   1   5   5    33497.39    28723.94   1377.06 o 
   3   5   5    16772.01    15700.26    209.92 o 
   5   5   5     3215.56     3261.24    111.33 o 
   7   5   5    12567.40    11934.63    288.49 o 
   9   5   5       71.10      107.69     95.40 o 
  11   5   5      240.93      294.89    103.57 o 
  13   5   5     2502.25     2472.78    112.19 o 
  15   5   5       74.98      146.98    114.77 o 
  17   5   5     1022.42     1095.57    135.75 o 
  19   5   5     2401.37     2484.14    235.59 o 
 -20   6   5      781.44      761.68    174.99 o 
 -18   6   5     1618.89     1533.98    156.69 o 
 -16   6   5      594.99      766.95    160.75 o 
 -14   6   5     4313.41     4189.18    207.07 o 
 -12   6   5     4739.87     4843.92    125.78 o 
 -10   6   5     2471.28     2562.81    129.73 o 
  -8   6   5     6051.83     5599.14    307.83 o 
  -6   6   5    26473.71    25372.78    245.95 o 
  -4   6   5     9564.96     7895.58    452.93 o 
  -2   6   5     5207.50     5366.48    116.40 o 
   0   6   5    35672.00    33861.24   1366.97 o 
   2   6   5    27631.85    26998.83    642.67 o 
   4   6   5     3935.82     3711.85    113.92 o 
   6   6   5     9357.87     9252.64    238.86 o 
   8   6   5     6697.98     7302.50    171.03 o 
  10   6   5      286.05      285.23    101.08 o 
  12   6   5     2808.54     2981.58    104.81 o 
  14   6   5     2070.32     1992.49    112.17 o 
  16   6   5       30.36       50.12    130.15 o 
  18   6   5     2076.01     2154.11    142.49 o 
 -19   7   5      300.23      218.03    165.88 o 
 -17   7   5      473.41      569.83    147.75 o 
 -15   7   5      142.78       53.95    119.85 o 
 -13   7   5     1402.79     1485.20    126.00 o 
 -11   7   5     5422.00     5215.39    199.76 o 
  -9   7   5      906.92     1027.34     97.42 o 
  -7   7   5     2349.19     2155.20     93.40 o 
  -5   7   5     6977.06     6823.79    131.49 o 
  -3   7   5     3746.51     3882.25    113.69 o 
  -1   7   5      693.14      579.81    116.15 o 
   1   7   5     9697.34     9554.96    235.22 o 
   3   7   5     9432.79     9610.21    308.05 o 
   5   7   5     1707.29     1695.51    104.89 o 
   7   7   5     3159.94     3178.22    114.29 o 
   9   7   5     3554.05     3498.42    117.88 o 
  11   7   5     1005.29     1021.90     96.78 o 
  13   7   5      929.91      965.61     92.14 o 
  15   7   5      194.71      305.63    128.88 o 
  17   7   5      246.69      297.42    115.00 o 
 -18   8   5       25.58       94.18    159.12 o 
 -16   8   5     1740.63     1685.24    148.68 o 
 -14   8   5     2319.56     2532.54    165.16 o 
 -12   8   5     1316.16     1311.46    124.51 o 
 -10   8   5       94.20       40.84    112.90 o 
  -8   8   5     5485.77     5339.75    113.60 o 
  -6   8   5      813.12      692.61     93.76 o 
  -4   8   5     3325.41     3003.67     99.62 o 
  -2   8   5    12204.25    11542.15    343.06 o 
   0   8   5      949.70      915.32     85.87 o 
   2   8   5    12213.55    12481.82    187.05 o 
   4   8   5    11239.72    10980.67    127.26 o 
   6   8   5     2112.10     2205.82     94.58 o 
   8   8   5      767.11      765.02    114.00 o 
  10   8   5     7541.62     8061.91    164.18 o 
  12   8   5     2461.99     2697.03    128.02 o 
  14   8   5       66.30      188.73    114.56 o 
  16   8   5     1497.77     1708.04    144.73 o 
 -17   9   5      735.00      757.89    182.44 o 
 -15   9   5     7882.71     7798.21    618.53 o 
 -13   9   5     2278.07     2171.39    165.72 o 
 -11   9   5      313.91      339.06    118.35 o 
  -9   9   5     4573.27     4272.11    128.97 o 
  -7   9   5     9502.14     8477.09    622.17 o 
  -5   9   5     6009.86     5462.80    109.14 o 
  -3   9   5    16585.46    14663.28   1025.49 o 
  -1   9   5    22006.74    20807.64    533.03 o 
   1   9   5     1123.49     1228.09    106.46 o 
   3   9   5    12713.00    12840.30    321.92 o 
   5   9   5    16094.88    15496.04    202.97 o 
   7   9   5     2842.15     3195.63    109.10 o 
   9   9   5     6215.42     6390.95    139.84 o 
  11   9   5     8139.33     7769.22    773.17 o 
  13   9   5     1327.88     1537.16    125.86 o 
  15   9   5      917.44     1008.35    153.88 o 
  17   9   5     2920.35     2875.86    161.74 o 
 -18  10   5      231.49      106.09    174.00 o 
 -16  10   5     2987.29     2584.04    186.53 o 
 -14  10   5     9748.74     9203.29    296.73 o 
 -12  10   5     1544.15     1559.83    147.38 o 
 -10  10   5     3419.11     3260.78    220.45 o 
  -8  10   5     6701.29     6825.21    163.25 o 
  -6  10   5     2682.62     2679.31    127.51 o 
  -4  10   5    11728.41    11509.58    223.72 o 
  -2  10   5    11616.56    12071.08    299.62 o 
   0  10   5     3165.36     3226.83    114.03 o 
   2  10   5     5805.73     5909.73    124.73 o 
   4  10   5    16060.05    16582.85    244.20 o 
   6  10   5     9337.91     9620.80    139.22 o 
   8  10   5       97.14       85.94    103.50 o 
  10  10   5     5241.18     5583.85    324.54 o 
  12  10   5     2271.57     2599.07    140.11 o 
  14  10   5       58.16      168.66    134.76 o 
  16  10   5     1957.09     2329.71    158.32 o 
 -17  11   5      101.43       87.26    196.57 o 
 -15  11   5     2072.13     2047.40    182.51 o 
 -13  11   5     5914.84     5913.65    172.31 o 
 -11  11   5     2527.52     2451.50    155.01 o 
  -9  11   5      611.57      639.60     92.40 o 
  -7  11   5     2278.81     2412.62    110.66 o 
  -5  11   5     6619.77     6507.63    258.54 o 
  -3  11   5     1648.38     1480.97    101.71 o 
  -1  11   5      579.13      550.87     90.30 o 
   1  11   5     1390.77     1399.10    127.98 o 
   3  11   5     3002.63     3152.90    120.48 o 
   5  11   5     4541.26     4900.37    128.70 o 
   7  11   5     1045.63     1236.03    118.53 o 
   9  11   5     2042.61     2335.27    148.52 o 
  11  11   5     1128.95     1154.77    137.61 o 
  13  11   5      816.37      859.76    120.97 o 
  15  11   5      916.55     1215.85    166.77 o 
 -16  12   5      109.13       89.69    167.70 o 
 -14  12   5     3419.45     3427.90    167.19 o 
 -12  12   5     7249.86     7086.31    157.76 o 
 -10  12   5     1138.39     1046.55    116.29 o 
  -8  12   5     2123.98     2061.01     99.51 o 
  -6  12   5    10464.38     9846.89    402.96 o 
  -4  12   5     6214.45     6034.92    248.79 o 
  -2  12   5     1906.66     1987.23     85.48 o 
   0  12   5     6221.30     6676.30    135.02 o 
   2  12   5     6306.93     6333.94    146.76 o 
   4  12   5     2015.78     1926.50    160.55 o 
   6  12   5     4042.73     4064.59    131.14 o 
   8  12   5     3511.43     3640.51    134.78 o 
  10  12   5        8.52      -14.07    119.76 o 
  12  12   5     1513.67     1536.14    135.30 o 
  14  12   5     2196.00     2448.48    201.66 o 
 -15  13   5       25.76       17.97    167.20 o 
 -13  13   5     4453.69     4373.83    187.57 o 
 -11  13   5     5058.23     4680.84    211.73 o 
  -9  13   5      680.55      752.56    134.79 o 
  -7  13   5     9510.64     8931.53    360.97 o 
  -5  13   5    15639.62    15496.59    530.49 o 
  -3  13   5     1223.99     1331.35     86.96 o 
  -1  13   5     3473.88     3217.66    130.12 o 
   1  13   5    14756.93    14833.15    389.27 o 
   3  13   5     2203.02     2297.40    130.45 o 
   5  13   5     1903.40     2065.78    144.62 o 
   7  13   5     4606.83     5089.64    177.38 o 
   9  13   5     1171.07     1366.04    142.73 o 
  11  13   5     1082.07     1140.10    116.45 o 
  13  13   5     2342.62     2304.89    168.88 o 
 -14  14   5      462.52      335.57    152.97 o 
 -12  14   5     1763.26     1695.35    168.98 o 
 -10  14   5      691.24      648.27    130.23 o 
  -8  14   5      396.63      459.85     97.42 o 
  -6  14   5     6473.77     6503.45    222.91 o 
  -4  14   5     3329.47     3128.76    124.28 o 
  -2  14   5       59.64      119.27     99.79 o 
   0  14   5     2415.80     2495.16    147.77 o 
   2  14   5     5211.98     5480.74    227.53 o 
   4  14   5      374.96      466.53    128.20 o 
   6  14   5     1389.26     1310.22    166.45 o 
   8  14   5     1860.71     2196.69    145.27 o 
  10  14   5      271.37      289.69    123.37 o 
  12  14   5      880.09     1027.87    151.46 o 
 -13  15   5     1224.93      904.02    160.98 o 
 -11  15   5      280.97      332.97    142.79 o 
  -9  15   5      831.46      808.40    134.84 o 
  -7  15   5     2593.68     2555.46    121.06 o 
  -5  15   5      890.02      899.51     98.31 o 
  -3  15   5     2320.25     2104.52    136.79 o 
  -1  15   5     1450.09     1188.82    148.45 o 
   1  15   5     1328.97     1466.11    133.11 o 
   3  15   5     4332.35     4186.88    132.43 o 
   5  15   5      615.69      602.47    139.68 o 
   7  15   5      533.63      808.60    146.59 o 
   9  15   5     2565.11     2377.59    143.99 o 
  11  15   5     1642.39     1359.96    249.58 o 
 -12  16   5      224.57      310.27    157.63 o 
 -10  16   5     2114.16     1964.96    128.61 o 
  -8  16   5     4077.57     3856.24    131.02 o 
  -6  16   5     1311.05     1469.45    114.34 o 
  -4  16   5     1671.71     1623.17    136.68 o 
  -2  16   5     3387.55     3464.07    175.12 o 
   0  16   5     1848.60     1950.06    145.61 o 
   2  16   5     1941.46     1959.71    148.20 o 
   4  16   5     4915.75     4919.77    159.38 o 
   6  16   5      969.69     1073.35    175.53 o 
   8  16   5      600.68      713.01    146.16 o 
  10  16   5     4939.79     4791.52    377.86 o 
  -9  17   5     3273.68     3069.35    299.50 o 
  -7  17   5     4663.90     4483.17    152.47 o 
  -5  17   5      127.55      284.57    153.21 o 
  -3  17   5     2925.89     3091.07    140.10 o 
  -1  17   5     2791.16     2702.00    149.40 o 
   1  17   5      608.78      697.27    136.73 o 
   3  17   5     3172.62     3784.90    217.64 o 
   5  17   5     2432.17     2344.56    384.48 o 
   7  17   5      399.00      533.26    150.54 o 
   9  17   5     1884.99     1650.16    358.88 o 
  -8  18   5     2955.49     2845.43    257.38 o 
  -6  18   5     1439.39     1266.02    173.70 o 
  -4  18   5      379.81      278.35    167.04 o 
  -2  18   5     1858.66     1708.48    148.61 o 
   0  18   5      896.64      820.56    146.09 o 
   2  18   5     1732.09     1785.69    166.72 o 
   4  18   5     1282.08     1496.34    196.29 o 
   6  18   5      755.53      691.46    178.64 o 
  -3  19   5       45.72       94.99    200.95 o 
  -1  19   5      730.31      570.15    143.40 o 
   1  19   5     2589.15     2360.76    164.56 o 
   3  19   5      739.32      314.57    258.45 o 
 -20   0   6      997.15      760.03    167.18 o 
 -18   0   6     2854.57     2881.93    172.95 o 
 -16   0   6     1089.21     1020.42    131.31 o 
 -14   0   6    11697.13    11741.84    762.31 o 
 -12   0   6    17387.89    16666.54   1515.03 o 
 -10   0   6    19584.77    18004.96   1994.03 o 
  -8   0   6    13656.49    12732.60   1025.20 o 
  -6   0   6    56760.31    52050.57   1195.66 o 
  -4   0   6    43622.18    39640.29    898.43 o 
  -2   0   6     5198.81     4845.31    504.72 o 
   0   0   6    72065.65    70243.00   2680.34 o 
   2   0   6    49304.87    48302.92    627.42 o 
   4   0   6      462.61      576.77    153.09 o 
   6   0   6    16882.27    16165.12    375.87 o 
   8   0   6     7373.45     8054.08    592.60 o 
  10   0   6      237.68      301.78    123.35 o 
  12   0   6     7564.84     8067.49    416.36 o 
  14   0   6     8657.79     9355.70    439.37 o 
  16   0   6      612.95      695.42    204.21 o 
  18   0   6     1889.42     1903.93    165.76 o 
 -21   1   6      168.19      181.82    203.50 o 
 -19   1   6     2001.59     1782.56    128.28 o 
 -17   1   6     1189.17     1144.63    123.86 o 
 -15   1   6      900.45      737.91    122.27 o 
 -13   1   6     8962.39     9071.73    290.69 o 
 -11   1   6    16519.14    16557.49    551.65 o 
  -9   1   6     1030.34     1076.20    102.65 o 
  -7   1   6    29040.96    28024.08   1641.83 o 
  -5   1   6    82299.48    82540.15   5054.52 o 
  -3   1   6    41367.38    44039.78   2819.41 o 
  -1   1   6    13325.41    13989.29    568.17 o 
   1   1   6    20278.24    20939.72    279.18 o 
   3   1   6    10996.25    10478.92    291.72 o 
   5   1   6    13888.54    13181.13    248.66 o 
   7   1   6    20384.58    20276.16    643.20 o 
   9   1   6     3265.22     3238.58    102.03 o 
  11   1   6     4397.39     4494.25    127.54 o 
  13   1   6     6733.90     6883.59    142.01 o 
  15   1   6     2677.09     2876.82    116.56 o 
  17   1   6      279.30      315.43    112.51 o 
  19   1   6     2012.28     2154.76    148.21 o 
 -20   2   6     2478.87     2407.40    154.17 o 
 -18   2   6      905.58      870.98    132.20 o 
 -16   2   6     2374.87     2329.56    133.56 o 
 -14   2   6     8092.46     7808.42    179.10 o 
 -12   2   6     7738.97     7459.59    246.32 o 
 -10   2   6     3085.43     3123.94    134.76 o 
  -8   2   6     6207.76     5967.40    150.00 o 
  -6   2   6    17284.71    17674.92    473.39 o 
  -4   2   6    26477.88    26541.33   1717.11 o 
  -2   2   6    15362.99    16066.02    623.56 o 
   0   2   6     2999.59     2457.84    102.63 o 
   2   2   6    18759.26    18462.70    250.64 o 
   4   2   6    24103.38    21663.58    243.02 o 
   6   2   6    11289.24    10215.29   1249.74 o 
   8   2   6      738.24      821.00     70.45 o 
  10   2   6     6884.67     7392.14    116.88 o 
  12   2   6     3887.23     4269.60    109.10 o 
  14   2   6     2842.97     3039.77    109.53 o 
  16   2   6     1076.76     1137.90    115.89 o 
  18   2   6     1699.35     1571.17    228.64 o 
 -19   3   6     2763.92     2611.92    161.99 o 
 -17   3   6      643.49      618.40    138.84 o 
 -15   3   6    16174.90    15821.60    706.52 o 
 -13   3   6     9135.20     9388.24    201.33 o 
 -11   3   6     3962.94     3790.04    394.66 o 
  -9   3   6    24713.37    24481.11    845.34 o 
  -7   3   6    35648.90    32550.98   3582.48 o 
  -5   3   6     8463.66     8527.90    175.99 o 
  -3   3   6    68806.83    69246.67   1904.34 o 
  -1   3   6    26604.66    27912.83    452.88 o 
   1   3   6     3164.00     2923.11    134.36 o 
   3   3   6    40547.46    37990.96    816.26 o 
   5   3   6    43763.52    38025.02   1619.45 o 
   7   3   6     1131.13     1277.88     96.17 o 
   9   3   6    10178.48     9921.52    121.75 o 
  11   3   6    15736.22    15977.55    326.59 o 
  13   3   6     3923.76     4135.53    112.16 o 
  15   3   6      880.78      796.20    125.35 o 
  17   3   6     3745.63     3732.97    264.56 o 
  19   3   6     1672.45     1589.88    151.51 o 
 -20   4   6     5354.93     4775.10    198.16 o 
 -18   4   6      384.41      458.65    149.97 o 
 -16   4   6     5101.56     5111.31    185.06 o 
 -14   4   6    17078.83    17287.66    252.80 o 
 -12   4   6     2537.93     2517.06    118.73 o 
 -10   4   6    10107.58     9717.87    353.44 o 
  -8   4   6    28122.94    28679.60    639.61 o 
  -6   4   6    10694.18    11278.12    414.20 o 
  -4   4   6     6477.26     6401.40    184.36 o 
  -2   4   6    48259.36    44662.17   2534.22 o 
   0   4   6    23960.53    24906.47    565.92 o 
   2   4   6     9578.47     9310.83    152.03 o 
   4   4   6    54327.74    50062.16    562.55 o 
   6   4   6    17490.31    17390.93    278.29 o 
   8   4   6     1517.67     1699.26     97.99 o 
  10   4   6    19329.67    19271.64    846.51 o 
  12   4   6    12160.85    12178.18    322.03 o 
  14   4   6      306.75      324.98    123.16 o 
  16   4   6     4527.42     4856.77    163.85 o 
  18   4   6     3869.96     4255.18    165.23 o 
 -19   5   6      986.16      863.47    161.24 o 
 -17   5   6      854.60      892.53    132.53 o 
 -15   5   6     5429.14     5106.84    245.87 o 
 -13   5   6     7643.31     7770.83    140.04 o 
 -11   5   6     1918.05     1878.29    117.07 o 
  -9   5   6     9624.22     9354.36    309.22 o 
  -7   5   6    26970.15    26589.13   1097.88 o 
  -5   5   6     2373.80     2516.19     96.41 o 
  -3   5   6    10156.89     9191.46    516.44 o 
  -1   5   6    17925.95    17652.25    161.76 o 
   1   5   6     7268.99     7185.46    333.09 o 
   3   5   6    40754.43    40687.39   1194.31 o 
   5   5   6     9169.98     8329.12    149.28 o 
   7   5   6     2546.46     2475.78    101.42 o 
   9   5   6     5737.06     5467.83    103.11 o 
  11   5   6    10781.62    11051.56    194.87 o 
  13   5   6     2523.67     2886.29    130.78 o 
  15   5   6      805.54      868.16    125.34 o 
  17   5   6     3207.66     3576.80    362.35 o 
 -20   6   6     1073.33     1045.60    203.50 o 
 -18   6   6     2234.93     2185.00    181.85 o 
 -16   6   6     1097.75     1113.12    125.94 o 
 -14   6   6     1104.72     1072.70    117.43 o 
 -12   6   6     6950.66     6873.47    181.55 o 
 -10   6   6     1845.25     1753.41    101.78 o 
  -8   6   6     1701.99     1400.44    124.34 o 
  -6   6   6    12147.52    11967.94    387.54 o 
  -4   6   6    10135.95     9757.18    451.46 o 
  -2   6   6      985.69      729.55     81.33 o 
   0   6   6    17877.49    15621.63   1303.08 o 
   2   6   6    19911.73    18941.55    384.42 o 
   4   6   6      763.67      654.70     83.80 o 
   6   6   6    10002.98     9848.21    133.69 o 
   8   6   6     8469.79     8533.14    154.33 o 
  10   6   6     3548.95     3938.10    103.36 o 
  12   6   6     2021.73     2224.55    106.43 o 
  14   6   6      954.10     1151.40    134.46 o 
  16   6   6      582.40      668.81    122.91 o 
  18   6   6     1177.83     1047.58    178.46 o 
 -19   7   6     2023.04     1963.72    170.85 o 
 -17   7   6     3661.32     3444.23    186.32 o 
 -15   7   6      691.25      747.64    123.21 o 
 -13   7   6     5160.12     5194.84    150.48 o 
 -11   7   6     5378.76     5633.70    148.43 o 
  -9   7   6     3489.28     3083.08    307.41 o 
  -7   7   6     5841.89     5689.91    146.38 o 
  -5   7   6    19190.15    18673.23    701.61 o 
  -3   7   6     2409.39     2512.43    107.24 o 
  -1   7   6    13336.99    12288.62    169.15 o 
   1   7   6    41070.41    39544.81   1004.47 o 
   3   7   6    14187.05    13325.03    135.15 o 
   5   7   6     3658.81     3520.76    170.89 o 
   7   7   6     9697.58     9305.26    244.07 o 
   9   7   6     6353.09     6207.61    211.41 o 
  11   7   6     1064.81     1125.42    100.52 o 
  13   7   6     2409.73     2708.56    139.13 o 
  15   7   6      759.06      599.57    110.50 o 
  17   7   6      246.68      332.62    148.68 o 
 -18   8   6     2629.10     2433.58    168.67 o 
 -16   8   6     2286.68     2186.93    136.15 o 
 -14   8   6     1049.53      985.16    121.07 o 
 -12   8   6     5107.84     4969.70    186.24 o 
 -10   8   6      895.64      796.28    103.54 o 
  -8   8   6      189.15      149.97    107.10 o 
  -6   8   6     8842.95     9344.39    254.35 o 
  -4   8   6     8994.66     8438.32    291.37 o 
  -2   8   6     1530.33     1418.46     95.04 o 
   0   8   6     8577.42     8655.25    516.54 o 
   2   8   6    15917.80    14994.36    595.17 o 
   4   8   6     2325.53     2277.44    104.52 o 
   6   8   6     4357.04     4005.63    110.97 o 
   8   8   6    11480.21    11855.80    205.78 o 
  10   8   6      547.57      774.20     98.86 o 
  12   8   6     1068.16     1083.20     99.61 o 
  14   8   6     1558.11     1591.75    155.65 o 
  16   8   6      102.08       87.49    143.77 o 
 -17   9   6     1102.72     1217.37    146.37 o 
 -15   9   6     1533.77     1565.10    146.72 o 
 -13   9   6      974.32      975.72    131.69 o 
 -11   9   6     2798.21     2790.48    143.90 o 
  -9   9   6     1813.23     1606.22    115.72 o 
  -7   9   6     3227.46     3128.26    106.89 o 
  -5   9   6     6501.82     5915.64    199.67 o 
  -3   9   6     1003.08      840.95     96.41 o 
  -1   9   6     6030.34     5695.48    278.39 o 
   1   9   6     5324.13     5637.85    261.85 o 
   3   9   6      781.97      987.92    110.28 o 
   5   9   6       57.61      109.37     99.89 o 
   7   9   6     3103.60     3080.19    121.02 o 
   9   9   6     2788.93     2899.99    110.82 o 
  11   9   6      880.61      831.33     97.95 o 
  13   9   6      189.14      201.16    117.11 o 
  15   9   6      933.25      991.07    139.38 o 
  17   9   6      429.06      378.57    354.70 o 
 -18  10   6       81.97       11.53    157.63 o 
 -16  10   6     1605.87     1455.18    143.17 o 
 -14  10   6     5142.01     5099.54    292.26 o 
 -12  10   6      147.93      258.49    148.36 o 
 -10  10   6     4704.66     4690.59    161.06 o 
  -8  10   6     8185.69     8563.79    240.28 o 
  -6  10   6     1393.53     1453.77     94.07 o 
  -4  10   6     1555.67     1596.82    101.83 o 
  -2  10   6     8104.72     7894.61    161.48 o 
   0  10   6     5886.65     5870.61    152.34 o 
   2  10   6      705.89      541.41    125.00 o 
   4  10   6     6030.04     6165.35    127.87 o 
   6  10   6     3311.19     3407.01    255.37 o 
   8  10   6      251.20      266.76    117.37 o 
  10  10   6     4506.73     4703.59    156.32 o 
  12  10   6     2630.85     2830.90    122.05 o 
  14  10   6       89.23       96.82    127.33 o 
  16  10   6      898.65      706.61    142.24 o 
 -17  11   6      343.11      143.23    175.17 o 
 -15  11   6     4728.52     4853.37    193.40 o 
 -13  11   6     6229.81     6385.82    268.49 o 
 -11  11   6      932.48      916.20    152.57 o 
  -9  11   6     7122.70     6826.09    264.61 o 
  -7  11   6     8922.49     8923.68    282.59 o 
  -5  11   6      374.34      417.08     92.84 o 
  -3  11   6     8004.58     8199.56    235.81 o 
  -1  11   6    10827.95    10518.70    391.20 o 
   1  11   6      448.02      445.27    126.65 o 
   3  11   6     8408.88     9216.39    168.73 o 
   5  11   6    10999.79    11287.29    145.64 o 
   7  11   6     1129.92     1207.35    122.81 o 
   9  11   6     2713.43     2681.54    162.56 o 
  11  11   6     4453.88     4807.67    116.34 o 
  13  11   6     1078.46     1318.40    128.24 o 
  15  11   6      483.56      540.61    152.02 o 
 -16  12   6      434.44      414.56    194.04 o 
 -14  12   6     3100.28     2989.28    145.37 o 
 -12  12   6     2097.63     1922.27    131.29 o 
 -10  12   6     1599.40     1418.30    120.11 o 
  -8  12   6     4624.73     4260.90    181.09 o 
  -6  12   6     2590.14     2638.60    128.22 o 
  -4  12   6     2408.48     2230.55    100.16 o 
  -2  12   6     8111.57     7784.93    304.82 o 
   0  12   6     3183.54     3185.22    123.38 o 
   2  12   6     1389.59     1316.50    108.48 o 
   4  12   6     7800.92     8029.92    140.16 o 
   6  12   6     3858.63     4133.62    150.48 o 
   8  12   6      131.16      140.23    127.34 o 
  10  12   6     2178.40     2451.70    129.20 o 
  12  12   6      788.61      985.44    137.22 o 
  14  12   6       93.30      226.32    152.15 o 
 -15  13   6       88.28      120.92    149.99 o 
 -13  13   6     1382.47     1218.77    180.43 o 
 -11  13   6      530.97      617.38    143.74 o 
  -9  13   6      246.96      323.84    133.05 o 
  -7  13   6      442.69      466.63    113.22 o 
  -5  13   6     1968.94     2167.58    107.00 o 
  -3  13   6     1020.42     1007.40     87.95 o 
  -1  13   6     1157.42     1173.03    109.88 o 
   1  13   6     1850.89     1871.57    112.80 o 
   3  13   6     1290.54     1306.43    125.31 o 
   5  13   6     1334.28     1504.08    115.19 o 
   7  13   6     1943.56     2290.86    156.62 o 
   9  13   6      224.42      402.76    165.98 o 
  11  13   6      151.03      186.51    116.05 o 
  13  13   6      522.85      547.09    150.49 o 
 -14  14   6      422.05      482.12    199.11 o 
 -12  14   6     1906.72     1646.37    145.62 o 
 -10  14   6     1293.16     1331.29    130.20 o 
  -8  14   6     1471.92     1525.78    106.54 o 
  -6  14   6     2447.58     2416.31    114.27 o 
  -4  14   6     1352.39     1262.40     92.20 o 
  -2  14   6      505.18      527.60    103.73 o 
   0  14   6     1691.36     1534.44    116.84 o 
   2  14   6     1574.75     1544.53    117.96 o 
   4  14   6     1050.81     1153.25    118.04 o 
   6  14   6     1504.60     1544.93    157.41 o 
   8  14   6     1820.06     2022.78    148.17 o 
  10  14   6      728.66      770.75    136.59 o 
  12  14   6     1878.11     1678.01    143.92 o 
 -13  15   6     1041.12      805.04    176.50 o 
 -11  15   6      834.17      858.28    162.21 o 
  -9  15   6     1365.65     1348.30    115.90 o 
  -7  15   6     1746.09     1772.11    120.58 o 
  -5  15   6     1963.50     1788.69    115.51 o 
  -3  15   6      664.92      596.79     96.14 o 
  -1  15   6      854.91      987.58    112.88 o 
   1  15   6     1185.75     1154.57    135.63 o 
   3  15   6      538.40      793.97    157.04 o 
   5  15   6     1641.49     1986.46    129.71 o 
   7  15   6     1049.02     1178.21    148.51 o 
   9  15   6     1238.82     1414.81    162.45 o 
  11  15   6     1925.27     2067.67    158.58 o 
 -12  16   6      256.96      310.23    201.22 o 
 -10  16   6       53.62       78.17    133.54 o 
  -8  16   6      131.68      161.74    118.53 o 
  -6  16   6      574.85      616.52    121.52 o 
  -4  16   6      118.13      160.51    102.60 o 
  -2  16   6        3.69       48.47    141.22 o 
   0  16   6       12.41       16.83    163.54 o 
   2  16   6       17.96       66.18    129.70 o 
   4  16   6      253.37      390.04    150.19 o 
   6  16   6      406.24      559.54    139.94 o 
   8  16   6      769.39      718.25    187.89 o 
  10  16   6      272.94      373.13    176.79 o 
  -9  17   6      189.10      240.22    130.74 o 
  -7  17   6      686.15      721.66    124.94 o 
  -5  17   6      185.03      265.55    155.44 o 
  -3  17   6       90.21      -26.53    137.76 o 
  -1  17   6      945.64      697.00    116.71 o 
   1  17   6      368.13      323.50    151.82 o 
   3  17   6      143.39      153.31    138.93 o 
   5  17   6      269.99      370.26    162.64 o 
   7  17   6       83.69       62.04    170.98 o 
  -6  18   6     1380.06     1342.91    175.07 o 
  -4  18   6      906.59      643.84    137.98 o 
  -2  18   6     1134.75     1031.45    150.43 o 
   0  18   6     1447.05     1344.10    148.40 o 
   2  18   6      386.22      573.63    164.54 o 
   4  18   6      346.61      211.90    140.80 o 
   6  18   6      686.45      737.45    351.00 o 
  -3  19   6      791.36      333.26    489.71 o 
  -1  19   6     1606.88     1676.59    205.23 o 
   1  19   6      498.54      194.66    251.40 o 
 -21   1   7      946.72      854.09    207.95 o 
 -19   1   7      695.75      820.86    154.25 o 
 -17   1   7      704.92      729.32    123.47 o 
 -15   1   7     3532.03     3802.45    160.16 o 
 -13   1   7     1100.12     1019.77    104.60 o 
 -11   1   7     1323.64     1151.98     89.66 o 
  -9   1   7     5800.13     5598.96    369.42 o 
  -7   1   7     7683.81     7649.80    295.81 o 
  -5   1   7     4426.82     4258.55    176.29 o 
  -3   1   7    14575.98    14479.71    536.04 o 
  -1   1   7    16384.11    16101.06    412.33 o 
   1   1   7     5951.25     5811.00    111.40 o 
   3   1   7     1564.47     1460.81     79.14 o 
   5   1   7     8143.17     7065.46    501.33 o 
   7   1   7     2532.32     2637.22     93.19 o 
   9   1   7     3917.36     3610.35    101.33 o 
  11   1   7     5015.40     5082.36    128.65 o 
  13   1   7      630.31      698.91    106.38 o 
  15   1   7      382.51      427.19    126.54 o 
  17   1   7     1382.67     1330.66    120.13 o 
  19   1   7      898.80      713.16    181.01 o 
 -20   2   7     2166.16     1876.77    185.85 o 
 -18   2   7      735.72      769.42    131.32 o 
 -16   2   7     3667.87     3778.20    148.33 o 
 -14   2   7     4873.79     4772.23    207.56 o 
 -12   2   7     1641.78     1425.28     94.24 o 
 -10   2   7     7799.85     7388.86    486.77 o 
  -8   2   7    38365.05    38270.71   1697.11 o 
  -6   2   7    16511.91    16781.72    469.02 o 
  -4   2   7     6470.09     5892.48    283.35 o 
  -2   2   7    18152.89    18618.45    589.58 o 
   0   2   7    23906.31    24774.13    560.74 o 
   2   2   7     4731.74     4956.98    123.78 o 
   4   2   7    15187.72    13428.40    619.40 o 
   6   2   7    19333.74    19395.96    433.07 o 
   8   2   7      268.79      340.33     86.85 o 
  10   2   7    11311.70    11604.94    394.76 o 
  12   2   7     8268.42     8380.22    125.76 o 
  14   2   7      940.27     1041.34    111.55 o 
  16   2   7     1981.85     2077.02    114.97 o 
  18   2   7     3530.76     3370.45    381.85 o 
 -19   3   7     1534.74     1598.46    182.74 o 
 -17   3   7      146.59      112.76    138.37 o 
 -15   3   7     1368.24     1417.82    150.32 o 
 -13   3   7     2813.34     2518.76    135.31 o 
 -11   3   7      570.90      722.67     90.48 o 
  -9   3   7     2967.86     2810.20    161.91 o 
  -7   3   7     1812.00     1702.34    122.69 o 
  -5   3   7     5772.18     5631.61    198.13 o 
  -3   3   7    14247.71    14811.61    371.48 o 
  -1   3   7    23063.99    23529.71    187.64 o 
   1   3   7     7879.13     7942.61    441.86 o 
   3   3   7     2885.52     3190.28    114.34 o 
   5   3   7     8791.78     9463.35    155.34 o 
   7   3   7       40.29      114.30     87.66 o 
   9   3   7     1874.63     1961.18     84.80 o 
  11   3   7     5826.53     5920.60    100.43 o 
  13   3   7      710.35      713.11    105.97 o 
  15   3   7      459.66      490.53    117.23 o 
  17   3   7     1450.42     1473.44    168.86 o 
 -20   4   7      351.73      387.27    199.51 o 
 -18   4   7     1649.88     1631.18    139.09 o 
 -16   4   7      905.89      925.90    154.24 o 
 -14   4   7     1506.95     1603.84    123.60 o 
 -12   4   7     2760.74     2849.79    108.60 o 
 -10   4   7      998.94     1038.82    100.45 o 
  -8   4   7      171.16      133.61     84.34 o 
  -6   4   7     2808.45     2704.35    171.43 o 
  -4   4   7      616.12      695.40     91.82 o 
  -2   4   7     1510.17     1689.47    117.87 o 
   0   4   7     5561.66     5448.29    120.82 o 
   2   4   7     2702.01     2031.75    128.89 o 
   4   4   7        0.48       55.75     88.09 o 
   6   4   7     1596.62     1622.92     94.99 o 
   8   4   7     2529.60     2684.32    105.84 o 
  10   4   7      954.39     1062.17     94.87 o 
  12   4   7       30.14       73.58    108.24 o 
  14   4   7      124.16      146.79    105.64 o 
  16   4   7       92.30      321.82    142.76 o 
  18   4   7      273.36      192.27    170.23 o 
 -19   5   7     1175.04     1256.67    186.36 o 
 -17   5   7     2043.12     1904.05    131.95 o 
 -15   5   7     3114.58     3271.83    135.91 o 
 -13   5   7     5882.12     6089.94    146.95 o 
 -11   5   7     9040.11     9091.13    412.51 o 
  -9   5   7     5885.38     5723.32    439.96 o 
  -7   5   7    10054.08     9717.82    262.25 o 
  -5   5   7    11948.75    11757.02    463.83 o 
  -3   5   7    10496.66    10358.36    189.44 o 
  -1   5   7    10131.48    10147.64    132.02 o 
   1   5   7     8909.26     8472.79    576.07 o 
   3   5   7    13169.66    12884.79    320.36 o 
   5   5   7     5713.62     5074.92    164.39 o 
   7   5   7     7063.52     7164.48    238.54 o 
   9   5   7     2322.53     2260.64     91.17 o 
  11   5   7     2787.99     2897.65    124.00 o 
  13   5   7     3068.54     3231.05    177.32 o 
  15   5   7      138.83      190.93    115.93 o 
  17   5   7      272.96      286.95    133.03 o 
 -20   6   7      476.25      408.18    205.68 o 
 -18   6   7     1327.81     1409.22    157.58 o 
 -16   6   7     1740.59     1781.94    141.16 o 
 -14   6   7     2234.57     2210.50    126.73 o 
 -12   6   7     9980.97    10019.57    297.27 o 
 -10   6   7     6545.35     6274.68    129.76 o 
  -8   6   7     3660.98     3596.58    124.76 o 
  -6   6   7     7581.23     7737.50    128.77 o 
  -4   6   7     9465.80     9680.01    292.84 o 
  -2   6   7     5242.03     5044.99    117.21 o 
   0   6   7    13130.95    12928.08    140.43 o 
   2   6   7    15232.47    13692.76    653.04 o 
   4   6   7     2558.58     2539.29    133.49 o 
   6   6   7     6788.12     7249.74    151.19 o 
   8   6   7     3542.96     3452.13    106.53 o 
  10   6   7     1439.89     1552.47    107.27 o 
  12   6   7     1330.51     1614.56    114.79 o 
  14   6   7      919.38      943.62    112.19 o 
  16   6   7      164.29      226.37    118.39 o 
  18   6   7      797.01      449.96    357.16 o 
 -19   7   7      382.14      311.95    151.95 o 
 -17   7   7      310.53      354.75    170.71 o 
 -15   7   7       41.72       31.28    137.23 o 
 -13   7   7     1247.82     1290.51    125.96 o 
 -11   7   7     2362.85     2287.01    124.12 o 
  -9   7   7      122.49      130.44     97.40 o 
  -7   7   7     1720.01     1688.11    110.29 o 
  -5   7   7     7866.83     7342.18    190.82 o 
  -3   7   7      663.50      650.74    101.49 o 
  -1   7   7      627.40      673.01    102.52 o 
   1   7   7     6700.60     6158.48    105.18 o 
   3   7   7     2664.30     2538.63    100.49 o 
   5   7   7     1733.95     1807.16    111.02 o 
   7   7   7     4386.59     4525.97    108.53 o 
   9   7   7      818.00     1041.99    116.60 o 
  11   7   7     1069.94     1170.04    110.55 o 
  13   7   7      509.28      513.37    110.16 o 
  15   7   7      121.13      255.93    133.68 o 
  17   7   7      133.49      180.21    171.12 o 
 -18   8   7      128.57      178.16    189.58 o 
 -16   8   7      948.95      991.35    145.97 o 
 -14   8   7     3595.96     3650.06    141.09 o 
 -12   8   7     1831.36     1942.63    144.52 o 
 -10   8   7       22.51       35.59    114.51 o 
  -8   8   7     3400.13     3393.33    118.98 o 
  -6   8   7     4440.50     4482.43    115.94 o 
  -4   8   7     8433.83     8213.24    175.83 o 
  -2   8   7    12446.02    12164.48    605.68 o 
   0   8   7     3530.43     3393.79    117.11 o 
   2   8   7     5286.29     5273.37    131.06 o 
   4   8   7    15886.96    14140.65    983.79 o 
   6   8   7     4693.71     4691.47    194.84 o 
   8   8   7      604.40      843.85    116.46 o 
  10   8   7     3702.89     3671.79    353.89 o 
  12   8   7     3970.43     4074.48    140.26 o 
  14   8   7      285.22      463.71    143.76 o 
  16   8   7      410.59      338.67    127.52 o 
 -17   9   7      382.27      406.92    157.80 o 
 -15   9   7    10476.95    10578.77    341.64 o 
 -13   9   7     4902.81     4970.95    219.82 o 
 -11   9   7      237.35      340.74    140.35 o 
  -9   9   7     5964.57     6103.76    328.30 o 
  -7   9   7    10857.29    10761.37    422.57 o 
  -5   9   7     3860.70     3789.50    118.46 o 
  -3   9   7    12672.89    12458.64    417.60 o 
  -1   9   7    11598.14    11046.15    528.48 o 
   1   9   7      462.69      472.61     95.77 o 
   3   9   7    12428.56    12942.92    202.52 o 
   5   9   7    27962.15    28306.73    354.87 o 
   7   9   7     4742.02     5167.50    143.04 o 
   9   9   7     3955.96     4167.93    201.69 o 
  11   9   7    10202.34    11177.25    298.33 o 
  13   9   7     2948.23     3496.14    148.37 o 
  15   9   7      142.26      209.97    130.69 o 
 -18  10   7      132.24       54.99    204.91 o 
 -16  10   7     2314.57     2144.51    187.03 o 
 -14  10   7    11457.08    11038.12    475.47 o 
 -12  10   7      974.70     1238.36    153.65 o 
 -10  10   7      161.32      170.75     98.96 o 
  -8  10   7     4994.75     4997.62    129.45 o 
  -6  10   7     3476.50     3127.11    114.22 o 
  -4  10   7     7313.80     6593.05    383.87 o 
  -2  10   7    11456.69    10088.76    588.77 o 
   0  10   7     1246.31     1078.06     98.18 o 
   2  10   7     5481.85     5581.66    139.80 o 
   4  10   7    16512.54    16642.85    353.65 o 
   6  10   7     8399.11     8397.50    255.04 o 
   8  10   7      952.27     1116.38    111.36 o 
  10  10   7     6972.80     6810.15    666.61 o 
  12  10   7     5218.80     4833.33    531.22 o 
  14  10   7      821.01     1016.57    159.85 o 
  16  10   7     1184.59     1180.27    353.22 o 
 -17  11   7      286.73      208.14    143.24 o 
 -15  11   7     1879.74     1908.56    180.03 o 
 -13  11   7     7513.51     7087.38    381.77 o 
 -11  11   7     1737.41     1845.37    135.85 o 
  -9  11   7      277.90      309.65    143.91 o 
  -7  11   7     4343.68     4204.47    178.99 o 
  -5  11   7     7578.51     7393.63    220.35 o 
  -3  11   7     1876.21     1945.43    107.03 o 
  -1  11   7      913.95      961.98     93.39 o 
   1  11   7     2597.18     2456.58    141.44 o 
   3  11   7     6828.53     6920.95    136.37 o 
   5  11   7     5173.07     5569.30    143.19 o 
   7  11   7     1231.59     1385.12    130.91 o 
   9  11   7     1102.17     1128.51    118.34 o 
  11  11   7     3146.84     3182.32    370.31 o 
  13  11   7     1583.31     1645.03    129.76 o 
  15  11   7      937.93      832.45    124.72 o 
 -16  12   7      651.26      422.74    176.21 o 
 -14  12   7     1373.74     1352.67    157.08 o 
 -12  12   7     4773.43     4798.26    281.76 o 
 -10  12   7     3913.35     3855.10    148.19 o 
  -8  12   7      555.92      616.04    107.13 o 
  -6  12   7    12397.19    11792.30    348.47 o 
  -4  12   7     9537.47     9431.40    189.13 o 
  -2  12   7     1080.84     1159.04     85.03 o 
   0  12   7     3417.32     3247.61    148.05 o 
   2  12   7     9414.34     9762.64    240.02 o 
   4  12   7      961.75     1157.64    111.29 o 
   6  12   7     1237.86     1358.88    114.79 o 
   8  12   7     1112.23     1261.16    121.15 o 
  10  12   7       45.98      -69.69    129.48 o 
  12  12   7     1087.87     1115.82    145.51 o 
  14  12   7     1905.98     1661.08    125.90 o 
 -15  13   7      120.93      251.05    198.90 o 
 -13  13   7     2817.25     2820.66    146.64 o 
 -11  13   7     4041.17     4032.64    140.18 o 
  -9  13   7     1777.37     1655.26    116.50 o 
  -7  13   7     4898.00     4978.24    240.13 o 
  -5  13   7    13016.26    12496.73    361.11 o 
  -3  13   7     4843.49     4483.50    146.54 o 
  -1  13   7     1757.52     1784.59    103.53 o 
   1  13   7     8222.42     7759.07    429.72 o 
   3  13   7     1382.72     1324.40    114.23 o 
   5  13   7      208.71      310.71    126.56 o 
   7  13   7     1924.45     2163.71    158.21 o 
   9  13   7      765.10      945.16    132.19 o 
  11  13   7      445.05      528.00    139.50 o 
  13  13   7     1801.01     1981.16    206.74 o 
 -14  14   7      174.18      172.41    172.23 o 
 -12  14   7     1263.17     1107.39    142.06 o 
 -10  14   7     1598.76     1400.77    172.99 o 
  -8  14   7        8.93       54.42    114.88 o 
  -6  14   7     4343.30     4488.07    126.04 o 
  -4  14   7     3756.40     3804.49    116.38 o 
  -2  14   7     1314.34     1439.12    106.40 o 
   0  14   7     2489.06     2410.33    155.30 o 
   2  14   7     2806.27     2945.95    156.77 o 
   4  14   7      967.02     1094.78    135.62 o 
   6  14   7      636.49      748.57    158.98 o 
   8  14   7     2055.66     2361.80    154.04 o 
  10  14   7      166.85      130.54    129.70 o 
  12  14   7      584.23      494.34    133.07 o 
 -13  15   7     1206.90      873.49    179.26 o 
 -11  15   7      306.89      290.19    164.34 o 
  -9  15   7     1076.95     1079.80    138.10 o 
  -7  15   7     1572.79     1580.87    105.59 o 
  -5  15   7      791.37      793.04    115.98 o 
  -3  15   7     2098.20     2207.33    117.22 o 
  -1  15   7     1750.90     1772.11    113.88 o 
   1  15   7      382.90      328.42    123.38 o 
   3  15   7     3183.00     3199.71    231.88 o 
   5  15   7     1503.21     1577.02    166.78 o 
   7  15   7      885.80     1014.91    174.93 o 
   9  15   7      759.63      651.35    165.58 o 
  11  15   7     1268.66     1408.12    205.37 o 
 -10  16   7     1717.64     1428.45    199.06 o 
  -8  16   7     4238.44     4250.69    149.46 o 
  -6  16   7      986.59     1050.12    116.34 o 
  -4  16   7     1718.16     1710.11    114.62 o 
  -2  16   7     5939.38     5956.77    170.36 o 
   0  16   7     2201.22     2045.33    125.13 o 
   2  16   7      382.10      525.59    144.29 o 
   4  16   7     4238.80     4341.21    163.74 o 
   6  16   7     2249.00     2297.88    163.31 o 
   8  16   7       84.66       25.10    167.12 o 
  -9  17   7     2810.27     2726.39    172.52 o 
  -7  17   7     3936.81     3456.89    166.96 o 
  -5  17   7       29.18      112.61    142.24 o 
  -3  17   7     5079.97     4640.16    139.12 o 
  -1  17   7     4808.71     4656.13    217.51 o 
   1  17   7      476.20      312.09    154.78 o 
   3  17   7     1882.49     1966.71    162.47 o 
   5  17   7     2384.77     2367.04    265.41 o 
   7  17   7      396.09      305.57    201.36 o 
  -6  18   7      902.84      707.94    144.64 o 
  -4  18   7      484.99      385.28    153.33 o 
  -2  18   7     3103.41     3040.89    154.05 o 
   0  18   7     1193.37     1164.88    150.85 o 
   2  18   7      600.18      532.04    171.38 o 
   4  18   7      856.86      794.06    178.99 o 
 -20   0   8      250.03      319.24    193.27 o 
 -18   0   8     2853.07     2535.45    183.17 o 
 -16   0   8     3200.93     2945.48    196.49 o 
 -14   0   8      914.45      818.19    170.83 o 
 -12   0   8     8708.61     8363.99    876.90 o 
 -10   0   8    10725.13    10676.42    965.39 o 
  -8   0   8     5619.72     5600.25    372.30 o 
  -6   0   8    59954.64    59337.30   4721.46 o 
  -4   0   8    89203.30    91801.31   4650.81 o 
  -2   0   8    14486.63    14429.18    507.55 o 
   0   0   8    10914.90    11340.24    423.82 o 
   2   0   8    18938.42    17723.20    412.05 o 
   4   0   8    15572.27    15293.94    507.80 o 
   6   0   8      333.67      531.68    119.96 o 
   8   0   8     5613.03     4936.92    227.07 o 
  10   0   8       38.53      -16.01    172.39 o 
  12   0   8     1985.83     1571.77    300.54 o 
  14   0   8     5189.96     5109.01    335.50 o 
  16   0   8     1592.82     1924.01    184.33 o 
  18   0   8     1221.71     1193.74    210.88 o 
 -21   1   8      190.96      102.64    354.45 o 
 -19   1   8     1361.51     1335.51    157.43 o 
 -17   1   8     3049.57     3097.04    129.33 o 
 -15   1   8      584.48      631.02    103.44 o 
 -13   1   8    10212.36     9524.39    561.74 o 
 -11   1   8    10876.40    10999.35    453.30 o 
  -9   1   8     6176.62     6051.45    244.97 o 
  -7   1   8     2731.33     2705.32    209.01 o 
  -5   1   8    46460.30    41137.12   2278.44 o 
  -3   1   8    14165.51    13760.07    466.86 o 
  -1   1   8     8240.38     7572.71    486.85 o 
   1   1   8    28073.46    26541.86    485.12 o 
   3   1   8    25159.44    24113.36    534.00 o 
   5   1   8     3212.48     3417.06     85.97 o 
   7   1   8     2619.03     2885.42     86.85 o 
   9   1   8     1892.48     2245.93    103.35 o 
  11   1   8      714.32      767.00     97.82 o 
  13   1   8     5691.91     6181.25    130.01 o 
  15   1   8     1564.70     1604.79    129.28 o 
  17   1   8      201.92      307.62    134.27 o 
 -20   2   8     2798.16     2730.41    320.45 o 
 -18   2   8     1507.92     1461.50    135.88 o 
 -16   2   8     2700.78     2717.59    196.31 o 
 -14   2   8     7973.28     7804.48    276.52 o 
 -12   2   8     8404.59     8431.46    257.44 o 
 -10   2   8     4811.88     4737.15    282.02 o 
  -8   2   8     4018.08     3828.84    162.94 o 
  -6   2   8    23041.34    21194.32   1146.16 o 
  -4   2   8    23733.82    23266.92    827.95 o 
  -2   2   8     9608.92    10604.54    355.75 o 
   0   2   8     4490.03     4036.52    121.12 o 
   2   2   8    16369.87    15831.62    435.02 o 
   4   2   8    16670.70    13983.21   1295.89 o 
   6   2   8     5817.74     5737.81     98.18 o 
   8   2   8     2197.54     2192.16     85.02 o 
  10   2   8     6988.67     7041.52    120.77 o 
  12   2   8     5814.68     5780.61    199.93 o 
  14   2   8     2232.16     2373.96    109.87 o 
  16   2   8      433.36      544.34    128.02 o 
  18   2   8     1133.46      825.47    136.88 o 
 -19   3   8     2864.35     2787.39    186.96 o 
 -17   3   8      137.33      257.19    162.28 o 
 -15   3   8     9552.24     9607.61    504.39 o 
 -13   3   8    11765.42    12136.48    343.23 o 
 -11   3   8     2013.67     2086.58    113.56 o 
  -9   3   8    14338.27    13923.42    320.74 o 
  -7   3   8    16998.77    16315.53   1951.76 o 
  -5   3   8     3624.39     3848.88    155.57 o 
  -3   3   8    20162.68    18880.75   1784.35 o 
  -1   3   8    41752.14    39587.65   1690.37 o 
   1   3   8     2122.72     2197.95    107.27 o 
   3   3   8    18904.83    18584.81    512.05 o 
   5   3   8    39947.29    38374.03    540.84 o 
   7   3   8     8439.23     7907.30    131.82 o 
   9   3   8     4913.29     5137.85    106.28 o 
  11   3   8    20007.79    19904.53   1080.98 o 
  13   3   8     4313.92     4741.78    121.05 o 
  15   3   8      471.40      494.51    123.88 o 
  17   3   8     3085.26     2790.39    314.11 o 
 -20   4   8     5245.54     5153.60    440.18 o 
 -18   4   8     1141.03     1173.24    152.90 o 
 -16   4   8     3143.89     3289.15    143.19 o 
 -14   4   8    14215.76    14150.55    364.62 o 
 -12   4   8     6901.51     7224.09    148.74 o 
 -10   4   8     6051.01     6049.38    252.28 o 
  -8   4   8    34085.09    34047.94   1568.55 o 
  -6   4   8    13828.11    13674.98    382.99 o 
  -4   4   8    22107.58    20355.13    493.92 o 
  -2   4   8    54852.77    51746.38   2033.88 o 
   0   4   8    37608.97    37189.20   1677.58 o 
   2   4   8    12079.95    11306.61    492.45 o 
   4   4   8    51450.67    47793.97   1274.68 o 
   6   4   8    24451.69    24585.78    515.08 o 
   8   4   8      900.06      840.80     96.13 o 
  10   4   8    14805.89    15049.99    163.39 o 
  12   4   8    12179.81    12413.58    855.18 o 
  14   4   8      256.41      270.74    112.15 o 
  16   4   8     3131.58     3230.76    160.22 o 
  18   4   8     3241.91     3144.26    165.95 o 
 -19   5   8     1896.76     1828.67    190.00 o 
 -17   5   8      726.72      869.83    119.45 o 
 -15   5   8     1474.85     1255.98    118.03 o 
 -13   5   8     4291.34     4478.39    137.09 o 
 -11   5   8     1971.76     2077.44    117.53 o 
  -9   5   8     5402.14     4923.80    337.34 o 
  -7   5   8     8711.54     8752.85    240.28 o 
  -5   5   8     3653.36     3698.41    169.60 o 
  -3   5   8    17187.05    15805.46    551.15 o 
  -1   5   8    38347.94    37668.88   1864.09 o 
   1   5   8     5496.45     5397.82    311.59 o 
   3   5   8    10634.60    10472.22    223.79 o 
   5   5   8     9826.41     9572.02    345.87 o 
   7   5   8     6883.93     7359.13    114.15 o 
   9   5   8     8923.20     8841.83    391.62 o 
  11   5   8     4831.29     5099.79    217.57 o 
  13   5   8     2362.74     2457.38    122.10 o 
  15   5   8      782.29      952.37    133.22 o 
  17   5   8     2487.17     2467.40    184.11 o 
 -18   6   8     2261.98     2228.71    185.58 o 
 -16   6   8     1338.38     1286.72    128.51 o 
 -14   6   8      288.30      486.92    144.16 o 
 -12   6   8     8338.07     8554.14    562.52 o 
 -10   6   8     8657.58     8676.22    306.84 o 
  -8   6   8     2557.43     2519.68    117.34 o 
  -6   6   8     3143.03     3148.99    127.25 o 
  -4   6   8     8571.39     8033.20    127.65 o 
  -2   6   8     7642.01     7151.58    529.28 o 
   0   6   8     3538.20     3597.56    113.35 o 
   2   6   8    14597.82    13697.29    226.92 o 
   4   6   8      865.35      728.12     93.98 o 
   6   6   8     3401.75     3161.33    133.05 o 
   8   6   8     9355.99     9159.24    173.34 o 
  10   6   8      458.47      493.15    117.22 o 
  12   6   8     1045.18     1204.90     98.59 o 
  14   6   8     2026.14     2128.32    131.59 o 
  16   6   8      832.67      886.47    131.46 o 
 -19   7   8     1987.39     1785.70    159.82 o 
 -17   7   8     3438.32     3347.61    282.14 o 
 -15   7   8     1407.05     1457.53    115.75 o 
 -13   7   8     5331.91     5039.20    272.76 o 
 -11   7   8    11585.05    11089.27    669.25 o 
  -9   7   8     9147.20     9063.55    214.91 o 
  -7   7   8     2265.94     2257.69    114.55 o 
  -5   7   8    13234.50    13657.95    285.93 o 
  -3   7   8     5594.67     5247.36    299.25 o 
  -1   7   8      545.01      458.58    101.88 o 
   1   7   8    12616.55    11329.48    639.27 o 
   3   7   8     3990.88     4285.81    112.11 o 
   5   7   8     3533.86     3202.26    107.28 o 
   7   7   8     7670.59     7547.83    113.48 o 
   9   7   8     7931.20     8263.52    127.26 o 
  11   7   8     1508.36     1688.99    115.72 o 
  13   7   8     2359.58     2403.79    126.97 o 
  15   7   8     2154.33     2262.32    156.27 o 
  17   7   8      101.72       51.04    159.07 o 
 -18   8   8     2324.81     2185.30    171.47 o 
 -16   8   8     2133.95     2190.26    154.89 o 
 -14   8   8      472.27      415.51    120.34 o 
 -12   8   8     9614.27     9659.59    382.64 o 
 -10   8   8     8406.52     8848.74    407.80 o 
  -8   8   8     1275.91     1225.11    113.57 o 
  -6   8   8     5719.52     5476.32    177.02 o 
  -4   8   8     8143.02     7316.51    528.89 o 
  -2   8   8       12.61       76.60     92.99 o 
   0   8   8     6235.48     5978.36    224.25 o 
   2   8   8     8868.73     8844.52    190.14 o 
   4   8   8     1268.86     1127.78     98.24 o 
   6   8   8     3241.93     3246.45    118.90 o 
   8   8   8     7821.70     7892.63    194.00 o 
  10   8   8     1587.67     1883.99    114.68 o 
  12   8   8      301.53      460.01    109.53 o 
  14   8   8     1304.33     1378.08    116.40 o 
  16   8   8     1037.80     1158.08    155.71 o 
 -17   9   8     1105.98     1086.97    133.52 o 
 -15   9   8      803.42      855.07    131.84 o 
 -13   9   8     1966.92     1772.96    158.71 o 
 -11   9   8     3943.07     4059.80    134.53 o 
  -9   9   8     2536.66     2597.33    117.14 o 
  -7   9   8      718.49      756.50    102.58 o 
  -5   9   8     4104.19     4138.42    105.91 o 
  -3   9   8      138.33      171.09    107.66 o 
  -1   9   8     1030.01     1024.05     97.88 o 
   1   9   8     2180.55     1984.79     95.51 o 
   3   9   8      462.71      535.56    108.69 o 
   5   9   8      381.68      528.86    133.19 o 
   7   9   8     1505.02     1601.53    108.27 o 
   9   9   8     1315.88     1496.50    103.97 o 
  11   9   8      384.54      564.48    108.59 o 
  13   9   8       50.25       -2.59    111.43 o 
  15   9   8      793.45      596.63    128.05 o 
 -16  10   8      768.19      638.83    143.11 o 
 -14  10   8     4161.58     4001.82    175.38 o 
 -12  10   8      746.08      715.42    134.52 o 
 -10  10   8     3981.66     3667.58    194.47 o 
  -8  10   8     7738.28     7720.07    290.71 o 
  -6  10   8     2907.41     2845.02    109.32 o 
  -4  10   8     3697.01     3695.11    120.25 o 
  -2  10   8     4952.99     4905.49    191.85 o 
   0  10   8     4405.63     4374.74    136.88 o 
   2  10   8      678.58      743.79    102.19 o 
   4  10   8     6052.02     6172.22    137.53 o 
   6  10   8     2597.08     2667.23    124.56 o 
   8  10   8      264.47      256.09    125.26 o 
  10  10   8     1724.55     1458.47    105.63 o 
  12  10   8     1573.25     1648.81    150.69 o 
  14  10   8       44.68       40.89    134.40 o 
 -17  11   8      340.60      205.82    202.69 o 
 -15  11   8     4072.96     3896.55    139.07 o 
 -13  11   8     5552.76     5205.92    158.52 o 
 -11  11   8     1098.67      986.49    138.68 o 
  -9  11   8     6811.05     6505.19    212.41 o 
  -7  11   8     9867.90     9658.24    378.45 o 
  -5  11   8      239.92      327.63    117.36 o 
  -3  11   8     7632.25     6826.79    175.44 o 
  -1  11   8    11059.00    10488.24    449.91 o 
   1  11   8     3592.18     3821.29    124.70 o 
   3  11   8     7631.16     7490.95    153.60 o 
   5  11   8     9667.52    10223.70    234.34 o 
   7  11   8     1157.10     1270.70    112.58 o 
   9  11   8     2047.81     2014.37    113.33 o 
  11  11   8     4551.53     4807.86    139.88 o 
  13  11   8     1290.39     1186.06    176.22 o 
 -16  12   8      373.97      254.79    156.26 o 
 -14  12   8     2622.82     2608.87    185.25 o 
 -12  12   8     1486.50     1408.66    148.28 o 
 -10  12   8      819.36      743.92    126.66 o 
  -8  12   8     5152.59     5048.74    118.24 o 
  -6  12   8     3169.67     3332.84    110.18 o 
  -4  12   8      483.12      502.39     98.58 o 
  -2  12   8     4860.65     5070.33    144.39 o 
   0  12   8     6342.79     6131.36    194.39 o 
   2  12   8      418.31      354.66    138.84 o 
   4  12   8     6321.37     6538.23    184.36 o 
   6  12   8     1683.14     1745.88    150.63 o 
   8  12   8       85.09       92.82    109.87 o 
  10  12   8     3272.82     3221.28    125.26 o 
  12  12   8     2004.89     1903.38    135.27 o 
  14  12   8      143.23      399.00    353.47 o 
 -15  13   8      498.61      212.71    157.65 o 
 -13  13   8      583.71      456.95    158.93 o 
 -11  13   8      381.76      314.15    169.77 o 
  -9  13   8       59.65       18.96    121.95 o 
  -7  13   8      520.08      545.14    132.51 o 
  -5  13   8     2195.19     2096.95    132.13 o 
  -3  13   8      239.46      281.79     94.66 o 
  -1  13   8      265.43      278.27    102.99 o 
   1  13   8     2387.00     2296.92    117.59 o 
   3  13   8     1454.67     1412.38    148.42 o 
   5  13   8       82.02      148.97    129.90 o 
   7  13   8      438.40      469.85    124.30 o 
   9  13   8      311.02      243.44    149.26 o 
  11  13   8      291.38      395.23    145.17 o 
  13  13   8      555.64      622.01    356.67 o 
 -14  14   8      267.58      297.19    174.85 o 
 -12  14   8      630.44      569.72    184.55 o 
 -10  14   8      783.10      799.65    149.92 o 
  -8  14   8      349.78      320.85    128.03 o 
  -6  14   8     2237.83     2399.44    128.22 o 
  -4  14   8     2536.32     2451.44    123.76 o 
  -2  14   8     1584.34     1489.17     96.16 o 
   0  14   8     2343.08     2388.68    112.15 o 
   2  14   8     3148.72     2910.37    205.86 o 
   4  14   8     1336.46     1242.47    124.02 o 
   6  14   8      496.10      513.48    144.48 o 
   8  14   8     1489.35     1482.43    156.43 o 
  10  14   8      186.93      182.60    133.69 o 
 -13  15   8      286.44      329.10    347.07 o 
 -11  15   8      663.82      635.77    146.40 o 
  -9  15   8      355.20      387.97    125.77 o 
  -7  15   8      600.68      531.08    105.32 o 
  -5  15   8     1648.03     1621.83    103.89 o 
  -3  15   8     2450.31     2276.91    117.33 o 
  -1  15   8     1316.76     1253.25    126.91 o 
   1  15   8     2742.25     2343.04    220.70 o 
   3  15   8     1564.36     1741.37    170.35 o 
   5  15   8      718.06      848.08    147.43 o 
   7  15   8      771.96      865.98    141.25 o 
   9  15   8      895.46      965.51    169.76 o 
 -10  16   8       83.14       88.25    169.65 o 
  -8  16   8       19.53       34.41    120.62 o 
  -6  16   8      150.98      163.93    136.72 o 
  -4  16   8      433.17      357.28    113.70 o 
  -2  16   8      764.92      842.34    151.43 o 
   0  16   8      130.50      178.75    132.27 o 
   2  16   8      245.40      382.09    149.37 o 
   4  16   8      654.89      671.39    177.36 o 
   6  16   8      105.68      194.20    160.95 o 
   8  16   8      215.30      131.29    172.39 o 
  -9  17   8      338.67      232.19    178.48 o 
  -7  17   8      508.43      456.30    151.12 o 
  -5  17   8      246.38      285.32    122.55 o 
  -3  17   8        2.24        7.06    128.59 o 
  -1  17   8      247.73      241.94    143.02 o 
   1  17   8       43.60       17.82    157.80 o 
   3  17   8       56.21        8.24    145.71 o 
   5  17   8       59.83       43.51    170.21 o 
   7  17   8      105.30      -87.87    354.94 o 
  -6  18   8     1341.33     1251.53    180.24 o 
  -4  18   8      890.44      775.72    157.32 o 
  -2  18   8      813.44      747.39    142.56 o 
   0  18   8     1058.52      950.08    156.07 o 
   2  18   8      191.29      170.95    154.71 o 
   4  18   8      653.21      458.57    252.79 o 
 -19   1   9      872.51      815.24    160.87 o 
 -17   1   9     1099.31     1207.87    117.29 o 
 -15   1   9     2157.19     2108.40    129.96 o 
 -13   1   9     1885.51     1764.80    110.66 o 
 -11   1   9      829.72      730.52    110.95 o 
  -9   1   9     5521.98     5243.96    435.79 o 
  -7   1   9     9900.49     9545.25    401.82 o 
  -5   1   9     1000.18     1129.80    114.01 o 
  -3   1   9    17584.87    18230.72    852.66 o 
  -1   1   9    10765.93    10160.20    210.72 o 
   1   1   9     2491.94     2337.32     88.49 o 
   3   1   9     7393.47     6842.78    444.81 o 
   5   1   9    16364.49    16947.67    234.71 o 
   7   1   9     1271.60     1356.22     92.69 o 
   9   1   9      709.67      842.21     87.04 o 
  11   1   9     4002.65     4148.17    127.76 o 
  13   1   9      596.62      707.04    102.13 o 
  15   1   9      543.03      594.44    135.42 o 
  17   1   9     1240.29     1234.81    119.87 o 
 -20   2   9     3280.15     2940.80    223.87 o 
 -18   2   9     1188.32     1136.30    122.58 o 
 -16   2   9     2958.91     3008.19    221.63 o 
 -14   2   9     3486.43     3600.64    147.46 o 
 -12   2   9     1517.79     1415.17     96.33 o 
 -10   2   9     4260.54     4033.73    206.31 o 
  -8   2   9     3571.20     3603.13    105.36 o 
  -6   2   9     6334.60     6481.21    211.08 o 
  -4   2   9    19119.34    19050.44    715.13 o 
  -2   2   9    40387.04    39980.82    658.31 o 
   0   2   9     5959.34     5709.00    114.69 o 
   2   2   9     7804.27     7301.49    190.46 o 
   4   2   9    20286.40    18909.53    199.61 o 
   6   2   9     9897.18     9747.86    162.33 o 
   8   2   9     1209.32     1411.08     92.57 o 
  10   2   9     4583.31     4713.41    104.48 o 
  12   2   9     2057.48     2381.44    121.95 o 
  14   2   9      639.75      565.53    107.55 o 
  16   2   9     1345.85     1433.88    135.84 o 
  18   2   9     1584.98     1548.43    232.38 o 
 -19   3   9     1900.22     1935.59    164.63 o 
 -17   3   9      303.13      433.83    163.57 o 
 -15   3   9     1240.22     1206.88    135.35 o 
 -13   3   9     1875.23     1911.61    111.28 o 
 -11   3   9      854.54      870.51    100.59 o 
  -9   3   9     4850.33     4675.70    466.95 o 
  -7   3   9     3716.09     3811.78    162.67 o 
  -5   3   9     1450.68     1590.52     96.47 o 
  -3   3   9    18981.52    19148.55    641.05 o 
  -1   3   9     8701.09     8626.94    143.43 o 
   1   3   9     6812.44     7229.41    175.86 o 
   3   3   9     9101.86     8227.56    270.18 o 
   5   3   9    13162.27    12989.41    271.20 o 
   7   3   9     3257.93     3217.98     93.16 o 
   9   3   9     1225.44     1317.57     83.88 o 
  11   3   9     2135.67     2129.55    101.98 o 
  13   3   9       32.63       82.90    112.06 o 
  15   3   9      379.19      269.70    123.81 o 
  17   3   9      547.08      549.73    137.17 o 
 -20   4   9      279.25      343.45    174.81 o 
 -18   4   9     1059.72     1076.40    176.30 o 
 -16   4   9      913.67      884.86    159.70 o 
 -14   4   9      697.57      787.27    127.49 o 
 -12   4   9     5192.34     5081.57    255.19 o 
 -10   4   9     4717.04     4710.35    215.09 o 
  -8   4   9     2712.47     2776.47    155.65 o 
  -6   4   9     1293.01     1558.98    105.18 o 
  -4   4   9     6005.44     5224.62    471.87 o 
  -2   4   9     5978.18     6040.04    334.57 o 
   0   4   9     1410.97     1542.24    110.30 o 
   2   4   9      568.42      661.14     94.55 o 
   4   4   9       93.78      136.98     82.11 o 
   6   4   9      518.34      583.80     96.67 o 
   8   4   9     1963.54     1687.31     87.88 o 
  10   4   9      323.95      405.40    108.72 o 
  12   4   9      563.90      936.27    127.92 o 
  14   4   9     1105.90     1387.20    131.22 o 
  16   4   9      302.43      302.64    141.14 o 
 -19   5   9      644.18      524.78    167.17 o 
 -17   5   9     2206.84     2310.92    250.66 o 
 -15   5   9     2340.78     2334.58    137.31 o 
 -13   5   9     3308.76     3626.21    136.52 o 
 -11   5   9    11148.47    11342.77    401.05 o 
  -9   5   9     7817.11     7557.16    251.80 o 
  -7   5   9    10051.91    10576.56    327.30 o 
  -5   5   9     9537.79     9337.40    448.90 o 
  -3   5   9    11416.80    11716.26    239.58 o 
  -1   5   9     4121.89     4448.07    111.65 o 
   1   5   9     3039.48     2797.81    103.78 o 
   3   5   9     2370.60     2416.81    116.35 o 
   5   5   9     4155.44     4032.72    111.92 o 
   7   5   9     2554.03     2368.79    131.42 o 
   9   5   9     2435.12     2481.68    110.21 o 
  11   5   9     2602.77     2639.34    142.47 o 
  13   5   9     3249.37     3268.56    104.60 o 
  15   5   9     1396.51     1387.30    119.11 o 
  17   5   9      925.20     1161.04    155.61 o 
 -18   6   9     2277.19     2377.52    187.11 o 
 -16   6   9     2583.71     2518.21    168.39 o 
 -14   6   9     1063.91     1133.78    115.23 o 
 -12   6   9     9658.96     9565.74    256.32 o 
 -10   6   9     7033.78     7215.61    213.66 o 
  -8   6   9     8665.41     8669.67    393.96 o 
  -6   6   9     6389.41     6302.36    215.58 o 
  -4   6   9     9680.14     9602.78    125.82 o 
  -2   6   9     4196.69     4458.51    117.60 o 
   0   6   9     1355.20     1285.93    105.36 o 
   2   6   9     7567.17     7941.01    470.21 o 
   4   6   9     2520.70     2547.99    128.16 o 
   6   6   9     1876.37     2004.95     93.93 o 
   8   6   9     4488.40     4931.85    225.62 o 
  10   6   9     1765.14     1885.91    113.23 o 
  12   6   9     1153.01     1293.88    113.83 o 
  14   6   9     1020.89     1110.98    120.05 o 
  16   6   9      979.59     1150.56    127.57 o 
 -19   7   9      429.93      423.18    156.46 o 
 -17   7   9     1042.04      937.08    128.33 o 
 -15   7   9       84.18      154.12    159.02 o 
 -13   7   9      589.77      578.31    112.86 o 
 -11   7   9     4529.39     4872.43    182.57 o 
  -9   7   9     1527.33     1476.37    115.47 o 
  -7   7   9      479.09      545.07    108.06 o 
  -5   7   9     3306.85     3366.35    108.21 o 
  -3   7   9     3671.28     3638.59    170.78 o 
  -1   7   9     2682.87     2698.30     93.58 o 
   1   7   9     2104.98     2078.02    104.94 o 
   3   7   9     4782.47     4687.30    142.66 o 
   5   7   9     2409.29     2289.00    115.58 o 
   7   7   9     1194.91     1225.41    104.83 o 
   9   7   9     1336.72     1293.24    100.37 o 
  11   7   9      706.05      708.63    117.66 o 
  13   7   9      306.93      439.56    106.90 o 
  15   7   9      328.17      441.14    145.28 o 
 -18   8   9      262.32      200.80    152.89 o 
 -16   8   9      675.18      774.83    175.42 o 
 -14   8   9     3400.54     3631.05    162.24 o 
 -12   8   9      700.89      763.70    128.00 o 
 -10   8   9     1397.46     1573.22    139.87 o 
  -8   8   9     3511.97     3415.92    137.18 o 
  -6   8   9     1712.46     1511.66    101.24 o 
  -4   8   9     4030.12     4162.57    148.05 o 
  -2   8   9     7036.27     7168.40    126.01 o 
   0   8   9      757.09      911.71    107.73 o 
   2   8   9     4280.06     4174.52    189.26 o 
   4   8   9    10674.55    10995.50    154.45 o 
   6   8   9     5506.60     6061.43    131.24 o 
   8   8   9       49.45      125.40    106.27 o 
  10   8   9     4073.48     4610.96    167.81 o 
  12   8   9     2817.25     2688.35    229.96 o 
  14   8   9      191.33      224.24    127.18 o 
  16   8   9      289.96      218.79    157.97 o 
 -17   9   9      198.43      287.91    189.17 o 
 -15   9   9     6023.80     5547.55    377.89 o 
 -13   9   9     4430.15     4223.49    172.57 o 
 -11   9   9       84.24      161.06    127.20 o 
  -9   9   9     7822.49     7696.77    139.11 o 
  -7   9   9    11013.45    10871.81    405.01 o 
  -5   9   9      470.70      387.92    112.67 o 
  -3   9   9     7324.29     6999.66    110.77 o 
  -1   9   9     7133.41     6723.25    297.41 o 
   1   9   9       45.73       47.61     87.74 o 
   3   9   9     8282.94     8617.61    149.97 o 
   5   9   9    14364.68    14424.75    185.27 o 
   7   9   9     2181.26     2160.02    124.65 o 
   9   9   9     4187.11     4663.65    148.54 o 
  11   9   9     8481.42     8879.68    160.48 o 
  13   9   9     2434.96     2420.46    297.26 o 
  15   9   9      152.47      145.88    151.96 o 
 -16  10   9     1223.33     1190.46    189.20 o 
 -14  10   9     6677.23     6242.09    232.84 o 
 -12  10   9     1170.88     1217.08    136.63 o 
 -10  10   9     1832.53     1710.32    153.36 o 
  -8  10   9    11281.01    11187.01    405.45 o 
  -6  10   9     6186.07     6334.05    256.66 o 
  -4  10   9     5886.06     5807.48    345.19 o 
  -2  10   9     4831.97     5164.87    141.40 o 
   0  10   9     4941.31     4729.84    135.86 o 
   2  10   9     2555.61     2627.32    102.49 o 
   4  10   9    11357.42    11760.72    135.95 o 
   6  10   9     6290.28     6436.35    182.96 o 
   8  10   9      300.13      407.25    104.52 o 
  10  10   9     6506.34     6703.66    767.94 o 
  12  10   9     4867.39     5531.06    202.69 o 
  14  10   9      652.23      616.55    140.36 o 
 -15  11   9      980.24     1019.41    185.31 o 
 -13  11   9     2366.04     2352.61    175.30 o 
 -11  11   9     1491.15     1409.84    141.34 o 
  -9  11   9      646.06      595.45    115.42 o 
  -7  11   9     4923.52     4664.46    178.49 o 
  -5  11   9     5808.48     5428.29    181.94 o 
  -3  11   9     3360.22     3432.41    120.65 o 
  -1  11   9     2277.37     2374.90    101.45 o 
   1  11   9     2291.08     2322.62    162.63 o 
   3  11   9     5424.02     5659.73    137.05 o 
   5  11   9     2307.28     2566.87    120.06 o 
   7  11   9      900.63      842.88    116.54 o 
   9  11   9     1954.55     1996.51    152.63 o 
  11  11   9     1602.44     1827.60    152.73 o 
  13  11   9     1475.39     1781.85    168.51 o 
 -16  12   9     1530.38      982.42    207.45 o 
 -14  12   9        6.08       52.76    140.86 o 
 -12  12   9     2127.76     2096.82    192.12 o 
 -10  12   9     3062.36     3005.24    206.82 o 
  -8  12   9      220.81      368.59    107.42 o 
  -6  12   9     5959.21     5838.91    139.34 o 
  -4  12   9     8962.57     8788.57    222.69 o 
  -2  12   9      869.77      865.96     86.74 o 
   0  12   9     3065.61     3080.31    114.16 o 
   2  12   9     6300.94     5862.89    129.77 o 
   4  12   9     1145.10     1252.06    117.45 o 
   6  12   9      399.49      487.88    152.58 o 
   8  12   9     1145.40     1430.37    164.45 o 
  10  12   9      106.00      237.79    123.12 o 
  12  12   9      428.69      548.68    135.95 o 
 -15  13   9     1055.12      846.63    207.81 o 
 -13  13   9      998.84     1046.39    144.12 o 
 -11  13   9     4233.67     3863.63    195.49 o 
  -9  13   9     3024.19     2831.52    147.43 o 
  -7  13   9      676.06      644.53    101.48 o 
  -5  13   9     7766.54     7457.41    402.89 o 
  -3  13   9     6150.12     6548.57    142.70 o 
  -1  13   9      505.90      447.23     95.77 o 
   1  13   9     6014.63     5900.70    116.54 o 
   3  13   9     4086.25     4272.79    159.20 o 
   5  13   9       98.06      148.83    119.31 o 
   7  13   9      998.74     1173.80    163.49 o 
   9  13   9     1680.86     1866.37    142.65 o 
  11  13   9       93.56      114.64    135.61 o 
 -12  14   9     2657.62     2477.56    150.07 o 
 -10  14   9     2666.09     2695.60    160.03 o 
  -8  14   9      581.77      613.28    129.75 o 
  -6  14   9      999.25     1097.78    126.82 o 
  -4  14   9     3384.06     3104.14    202.65 o 
  -2  14   9     1753.43     1665.25     93.04 o 
   0  14   9      960.69      945.12    103.22 o 
   2  14   9     1510.99     1604.20    141.42 o 
   4  14   9     1418.07     1665.66    142.99 o 
   6  14   9      169.44      169.46    148.01 o 
   8  14   9     1156.18     1372.64    158.94 o 
  10  14   9      119.40       41.91    138.57 o 
 -11  15   9      855.14      719.73    166.91 o 
  -9  15   9      867.57      731.77    145.01 o 
  -7  15   9      801.83      783.74    124.21 o 
  -5  15   9      549.16      412.30    119.51 o 
  -3  15   9     2427.39     2404.69    121.39 o 
  -1  15   9     1705.61     1553.53    131.31 o 
   1  15   9      496.78      492.88    118.62 o 
   3  15   9     1956.75     2399.71    174.06 o 
   5  15   9     2118.16     2194.05    155.30 o 
   7  15   9      958.86      985.07    147.68 o 
   9  15   9      213.84      311.41    172.34 o 
 -10  16   9     1177.78     1155.26    142.65 o 
  -8  16   9     2147.94     2151.73    150.01 o 
  -6  16   9      697.03      684.45    128.08 o 
  -4  16   9     1857.40     1874.50    139.27 o 
  -2  16   9     5541.60     5186.38    199.70 o 
   0  16   9     1990.21     2091.87    139.06 o 
   2  16   9      242.18      319.53    137.39 o 
   4  16   9     3803.71     3691.62    191.52 o 
   6  16   9     2942.42     2813.34    176.24 o 
   8  16   9      219.19      252.30    246.39 o 
  -7  17   9     2916.10     2674.92    142.27 o 
  -5  17   9      138.21      223.55    148.13 o 
  -3  17   9     4528.53     4444.60    213.76 o 
  -1  17   9     4170.90     4055.66    139.61 o 
   1  17   9      519.48      491.48    117.49 o 
   3  17   9     2066.87     2008.31    214.61 o 
   5  17   9     3230.13     3417.71    208.59 o 
  -4  18   9      827.75      899.38    247.14 o 
  -2  18   9     2146.21     1852.13    146.62 o 
   0  18   9     1301.32     1154.90    175.25 o 
   2  18   9      179.97      153.12    156.85 o 
 -20   0  10      211.79      193.76    238.18 o 
 -18   0  10     6189.14     6227.05    584.10 o 
 -16   0  10     9458.71     9108.04    629.64 o 
 -14   0  10      734.65      939.34    175.75 o 
 -12   0  10     5155.60     4971.44    523.92 o 
 -10   0  10    17535.71    17321.52   1610.41 o 
  -8   0  10     9806.05     9680.91    813.14 o 
  -6   0  10     6216.14     5807.96    301.90 o 
  -4   0  10    53548.89    52391.33   3231.16 o 
  -2   0  10    19579.62    20670.57   1145.19 o 
   0   0  10     9210.91     9301.53    169.69 o 
   2   0  10    27643.17    24817.12   1980.63 o 
   4   0  10     7499.74     7816.87    151.57 o 
   6   0  10     3005.36     3201.02    121.97 o 
   8   0  10     5772.64     6419.31    122.14 o 
  10   0  10     6307.67     7416.13    164.42 o 
  12   0  10      377.97      569.34    132.56 o 
  14   0  10     2658.37     2246.18    324.35 o 
  16   0  10     1591.91     1659.19    169.55 o 
 -19   1  10     2021.95     1874.16    189.00 o 
 -17   1  10     5475.65     5128.68    328.14 o 
 -15   1  10     4204.93     4423.96    219.64 o 
 -13   1  10      410.23      439.64    105.56 o 
 -11   1  10     9378.70     9328.59    636.27 o 
  -9   1  10    10102.24    10011.57    662.56 o 
  -7   1  10     1814.98     1644.72    118.10 o 
  -5   1  10    21537.01    21941.92    470.80 o 
  -3   1  10    26332.22    26661.11    878.33 o 
  -1   1  10      568.94      483.03     85.72 o 
   1   1  10    14843.81    14268.96    121.13 o 
   3   1  10    12524.24    12221.55    146.66 o 
   5   1  10     1757.92     1570.77     75.33 o 
   7   1  10     2177.17     1999.85     88.80 o 
   9   1  10     4962.04     4600.67    125.76 o 
  11   1  10     1485.77     1513.46    108.14 o 
  13   1  10     2072.83     2215.11    110.57 o 
  15   1  10     1946.30     2016.21    150.34 o 
  17   1  10      162.40      134.40    118.68 o 
 -20   2  10     2206.83     2019.38    160.62 o 
 -18   2  10     2125.86     2281.99    180.37 o 
 -16   2  10     2161.60     2136.09    142.59 o 
 -14   2  10     4213.01     4235.25    148.63 o 
 -12   2  10     5128.61     5433.76    268.08 o 
 -10   2  10     6210.58     6106.83    398.83 o 
  -8   2  10     4777.96     4863.77    396.04 o 
  -6   2  10     5804.16     5469.64    252.15 o 
  -4   2  10     5379.47     5084.92    302.97 o 
  -2   2  10    17764.23    17079.33    505.04 o 
   0   2  10     5374.40     5676.55    131.30 o 
   2   2  10     8782.61     8404.41    132.08 o 
   4   2  10    15283.13    15029.88    250.02 o 
   6   2  10     5920.54     5957.86    129.45 o 
   8   2  10     2305.74     2623.00     97.25 o 
  10   2  10     3959.45     4317.81    117.35 o 
  12   2  10     3739.61     3540.99    256.92 o 
  14   2  10     1431.70     1459.85    111.94 o 
  16   2  10      404.82      413.54    131.48 o 
 -19   3  10     2812.21     2535.33    169.24 o 
 -17   3  10       44.26      113.71    144.88 o 
 -15   3  10     5985.50     6052.36    278.05 o 
 -13   3  10     9924.18     9944.76    314.00 o 
 -11   3  10     3753.03     3930.89    232.49 o 
  -9   3  10    15415.05    15683.42    543.21 o 
  -7   3  10    20386.55    19853.50   1756.63 o 
  -5   3  10     2094.73     2041.24    226.63 o 
  -3   3  10    30639.74    30702.07   1136.91 o 
  -1   3  10    35204.95    35556.38    782.14 o 
   1   3  10     1488.96     1716.21     99.50 o 
   3   3  10    18432.13    18596.05    428.57 o 
   5   3  10    27539.01    26096.36    434.54 o 
   7   3  10     2375.42     2711.44     99.49 o 
   9   3  10      904.78      917.76    104.34 o 
  11   3  10    12653.35    13313.14    267.15 o 
  13   3  10     3529.74     3899.14    120.15 o 
  15   3  10      455.97      467.73    126.31 o 
  17   3  10     2732.19     2665.18    159.45 o 
 -20   4  10     3975.18     3816.60    211.58 o 
 -18   4  10      860.75      849.87    141.60 o 
 -16   4  10      984.33      936.22    124.92 o 
 -14   4  10    12792.05    12616.60    860.13 o 
 -12   4  10     4801.54     5088.69    200.89 o 
 -10   4  10     5131.35     4844.16    237.35 o 
  -8   4  10    11820.71    11793.58    514.37 o 
  -6   4  10     5222.27     5305.62    191.94 o 
  -4   4  10     1840.71     1650.41    106.83 o 
  -2   4  10    42857.63    41498.87    769.58 o 
   0   4  10    16362.61    15615.52    441.93 o 
   2   4  10     1537.23     1555.37    108.24 o 
   4   4  10    25045.63    24529.68    708.49 o 
   6   4  10    14611.79    14955.63    176.22 o 
   8   4  10      816.34      888.01    101.84 o 
  10   4  10     7680.65     8044.81    177.92 o 
  12   4  10     6831.05     7547.18    134.99 o 
  14   4  10      334.93      440.12    131.56 o 
  16   4  10     1628.65     1774.89    167.75 o 
 -19   5  10     1762.81     1616.11    172.83 o 
 -17   5  10      827.64      886.41    150.69 o 
 -15   5  10     2317.79     2134.32    139.76 o 
 -13   5  10     9239.40     9339.41    370.87 o 
 -11   5  10     7274.90     7449.23    221.77 o 
  -9   5  10     6164.72     5688.29    344.83 o 
  -7   5  10     8541.83     8623.00    337.66 o 
  -5   5  10     3791.52     3515.35    145.89 o 
  -3   5  10    15352.04    14441.77    382.85 o 
  -1   5  10    15352.96    14915.63    510.54 o 
   1   5  10      554.96      451.36    104.24 o 
   3   5  10     8742.80     8541.28    123.29 o 
   5   5  10    18203.49    17623.94    277.05 o 
   7   5  10     9114.73     9498.02    294.66 o 
   9   5  10      718.67      706.68    107.07 o 
  11   5  10     3413.92     3412.54    112.75 o 
  13   5  10     2453.67     2405.84    121.57 o 
  15   5  10      573.73      642.77    155.99 o 
 -18   6  10     2105.68     2105.40    149.15 o 
 -16   6  10     1725.75     1920.94    146.20 o 
 -14   6  10      348.30      307.22    152.16 o 
 -12   6  10     5823.13     5489.33    314.91 o 
 -10   6  10     7329.63     7716.69    451.32 o 
  -8   6  10     1459.91     1587.53    130.42 o 
  -6   6  10     2960.82     2957.00    105.11 o 
  -4   6  10    15602.46    15910.82    632.60 o 
  -2   6  10     4658.61     4814.95    123.42 o 
   0   6  10     1349.51     1448.91    109.38 o 
   2   6  10     3623.21     3622.98    119.51 o 
   4   6  10     2310.83     2318.03    117.07 o 
   6   6  10     5565.89     5980.47    108.01 o 
   8   6  10     4459.39     4486.95    176.02 o 
  10   6  10     1679.20     1654.69    126.83 o 
  12   6  10     1338.92     1479.56    115.21 o 
  14   6  10     2640.70     2886.91    142.12 o 
  16   6  10      879.06      834.90    154.34 o 
 -19   7  10     1025.06      757.83    205.20 o 
 -17   7  10     3380.64     3406.29    187.37 o 
 -15   7  10     1741.23     1759.54    143.12 o 
 -13   7  10     1852.90     1829.83    132.45 o 
 -11   7  10    12933.33    13496.23    412.84 o 
  -9   7  10    10816.71    10460.60    448.91 o 
  -7   7  10      382.26      420.10    124.20 o 
  -5   7  10    15834.51    16152.90    561.05 o 
  -3   7  10    19486.49    19786.76    251.56 o 
  -1   7  10     1211.43     1202.02     99.79 o 
   1   7  10     1405.71     1534.60     91.46 o 
   3   7  10     6115.04     5389.69    139.01 o 
   5   7  10      179.43      135.15     98.86 o 
   7   7  10     7161.60     7071.53    165.00 o 
   9   7  10     4590.92     4369.59    330.30 o 
  11   7  10      647.23      730.91    121.93 o 
  13   7  10     1411.52     1490.36    137.41 o 
  15   7  10     2424.10     2250.17    131.05 o 
 -18   8  10     1666.42     1603.15    197.99 o 
 -16   8  10     2513.16     2454.05    139.05 o 
 -14   8  10      188.51      249.22    122.56 o 
 -12   8  10     3906.00     4035.16    230.08 o 
 -10   8  10    10961.59    10979.76    575.78 o 
  -8   8  10     3897.52     3691.45    177.65 o 
  -6   8  10     9655.23     9897.16    261.63 o 
  -4   8  10    12980.03    12902.54    649.63 o 
  -2   8  10     6085.00     5927.60    129.41 o 
   0   8  10      349.16      461.37    118.53 o 
   2   8  10     4471.48     4717.48    112.05 o 
   4   8  10     3917.49     4645.25    143.72 o 
   6   8  10      420.12      519.31    120.31 o 
   8   8  10     4072.48     4042.91    148.93 o 
  10   8  10     1965.34     2337.76    124.04 o 
  12   8  10      570.08      663.68    120.69 o 
  14   8  10     2126.79     2388.43    163.69 o 
 -17   9  10      639.64      551.34    168.14 o 
 -15   9  10      856.91      799.06    137.61 o 
 -13   9  10     1738.36     1683.88    166.10 o 
 -11   9  10     1935.85     1816.52    128.80 o 
  -9   9  10     5160.73     5330.16    174.43 o 
  -7   9  10      891.91      879.18    135.19 o 
  -5   9  10     3799.99     3797.53    112.42 o 
  -3   9  10     5172.57     5299.80    115.46 o 
  -1   9  10     3663.46     3724.96    112.64 o 
   1   9  10     2293.66     2387.75     96.60 o 
   3   9  10     2208.35     2236.33    136.74 o 
   5   9  10      876.62      806.06    108.04 o 
   7   9  10     1321.91     1326.10    130.61 o 
   9   9  10     1300.34     1433.72    122.02 o 
  11   9  10       81.32      155.39    130.71 o 
  13   9  10      280.32      362.11    142.00 o 
  15   9  10     1219.94     1106.63    531.68 o 
 -16  10  10      556.62      497.49    147.75 o 
 -14  10  10     2833.69     2953.08    179.36 o 
 -12  10  10     1793.48     1748.13    141.13 o 
 -10  10  10      867.08      909.44    129.49 o 
  -8  10  10     4197.29     4147.30    121.98 o 
  -6  10  10     1015.58     1025.30    101.25 o 
  -4  10  10     1393.86     1424.74    108.15 o 
  -2  10  10     5913.60     5825.90    153.87 o 
   0  10  10     4023.91     4048.18    146.23 o 
   2  10  10      233.54      148.78     81.98 o
[truncated: 109,703 more chars]
